# Supplementary material for: 4-(4-Chloro­phenyl­sulfan­yl)-1-[(E)-2-(4-chloro­phenyl­sulfan­yl)-1-phenyl­ethen­yl]-3-phenyl-1H-pyrazole
Source: Acta Crystallogr Sect E Struct Rep Online. 2008 Oct 4;64(Pt 11):o2054–5. doi: 10.1107/S1600536808031231 (PMC2959571; doi:10.1107/S1600536808031231)
Supplement: Supplementary file 1 [file e-64-o2054-sup1.cif]

##############################################################################
###                                                                        ###
###        Electronic paper (Acta Crystallographica Section E)             ###
###                                                                        ###
##############################################################################
#                                                                            #
# This CIF contains the data in a paper accepted for publication in Acta     #
# Crystallographica Section E. It conforms to the requirements of Notes      #
# for Authors for Section E, and has been peer reviewed under the auspices   #
# of the IUCr Commission on Journals.                                        #
#                                                                            #
# Full details of the Crystallographic Information File format               #
# are given in the paper "The Crystallographic Information File (CIF):       #
# a New Standard Archive File for Crystallography" by S. R. Hall, F. H.      #
# Allen and I. D. Brown [Acta Cryst. (1991), A47, 655-685].                  #
#                                                                            #
# The current version of the core CIF dictionary is obtainable from          #
# ftp://ftp.iucr.org/pub/cif_core.dic. The current version number is 2.4.    #
#                                                                            #
# Software is freely available for graphical display of the structure(s) in  #
# this CIF.  For information consult the CIF home page http://www.iucr.org/  #
# cif/home.html                                                              #
#                                                                            #
# This file may be used for bona fide research purposes within the           #
# scientific community so long as proper attribution is given to the journal # 
# article from which it was obtained.                                        #
#                                                                            #
##############################################################################
                                             
data_global
_audit_creation_method     SHELXL-97
_journal_date_recd_electronic     2008-09-13
_journal_date_accepted     2008-09-26
_journal_name_full     'Acta Crystallographica, Section E'
_journal_year     2008
_journal_volume     64
_journal_issue     11
_journal_page_first     o2054
_journal_page_last     o2055
_journal_paper_category     QO
_journal_coeditor_code     BT2789
_publ_contact_author_name     ' M.N. Ponnuswamy '
_publ_contact_author_address
;   Centre of Advanced Study in Crystallography and Biophysics
    University of Madras
    Guindy Campus
    Chennai - 600 025
    India
;
_publ_contact_author_email     'mnpsy2004@yahoo.com'
_publ_contact_author_fax     '+9144 22352494'
_publ_contact_author_phone     '+9144 22300122'
_publ_section_title
;\
4-(4-Chlorophenylsulfanyl)-1-[(<i>E</i>)-2-(4-chlorophenylsulfanyl)-1-\
phenylethenyl]-3-phenyl-1<i>H</i>-pyrazole
;
loop_
    _publ_author_name
    _publ_author_address
    'P. Ramesh'
;     Department of Physics
      Presidency College (Autonomous)
      Chennai 600 005
      India
;
    'A. Subbiahpandi'
;     Department of Physics
      Presidency College (Autonomous)
      Chennai 600 005
      India
;
    'Ramaiyan Manikannan'
;
      Department of Organic Chemistry
      School of Chemistry
      Madurai Kamaraj University
      Madurai 625 021
      India
;
    'S. Muthusubramanian'
;
      Department of Organic Chemistry
      School of Chemistry
      Madurai Kamaraj University
      Madurai 625 021
      India
;
    'M. N. Ponnuswamy'
;
    Centre of Advanced Study in Crystallography and Biophysics
    University of Madras
    Guindy Campus
    Chennai 600 025
    India
;
data_I
_audit_creation_method     SHELXL-97
_chemical_name_systematic
;
4-(4-Chlorophenylsulfanyl)-1-[(<i>E</i>)-2-(4-chlorophenylsulfanyl)-1-
phenylethenyl]-3-phenyl-1<i>H</i>-pyrazole
;
_chemical_name_common
;
;
_chemical_formula_moiety     'C29 H20 Cl2 N2 S2'
_chemical_formula_sum     'C29 H20 Cl2 N2 S2'
_chemical_formula_iupac     'C29 H20 Cl2 N2 S2'
_chemical_formula_weight     531.49
_chemical_melting_point     ?
_symmetry_cell_setting     monoclinic
_symmetry_space_group_name_H-M     'P 21/c'
_symmetry_space_group_name_Hall     '-P 2ybc'
loop_
    _symmetry_equiv_pos_as_xyz
    'x, y, z'
    '-x, y+1/2, -z+1/2'
    '-x, -y, -z'
    'x, -y-1/2, z-1/2'
_cell_length_a     12.3808(4)
_cell_length_b     21.4667(7)
_cell_length_c     10.4281(4)
_cell_angle_alpha     90.00
_cell_angle_beta     108.181(2)
_cell_angle_gamma     90.00
_cell_volume     2633.16(16)
_cell_formula_units_Z     4
_cell_measurement_reflns_used     4538
_cell_measurement_theta_min     1.90
_cell_measurement_theta_max     28.41
_cell_measurement_temperature     293(2)
_exptl_crystal_description     Block
_exptl_crystal_colour     Colorless
_exptl_crystal_size_max     0.30
_exptl_crystal_size_mid     0.20
_exptl_crystal_size_min     0.18
_exptl_crystal_density_diffrn     1.341
_exptl_crystal_density_meas     ?
_exptl_crystal_density_method     'not measured'
_exptl_crystal_F_000     1096
_exptl_absorpt_coefficient_mu     0.426
_exptl_absorpt_correction_type     multi-scan
_exptl_absorpt_process_details     '(SADABS; Sheldrick, 2001)'
_exptl_absorpt_correction_T_min     0.8828
_exptl_absorpt_correction_T_max     0.9272
_exptl_special_details
;
;
_diffrn_ambient_temperature     293(2)
_diffrn_radiation_type     MoK\a
_diffrn_radiation_wavelength     0.71073
_diffrn_radiation_source     'fine-focus sealed tube'
_diffrn_radiation_monochromator     graphite
_diffrn_measurement_device_type     'Bruker Kappa APEXII'
_diffrn_measurement_method     '\w and \f'
_diffrn_detector_area_resol_mean     ?
_diffrn_reflns_number     31420
_diffrn_reflns_av_R_equivalents     0.0272
_diffrn_reflns_av_sigmaI/netI     0.0264
_diffrn_reflns_theta_min     1.90
_diffrn_reflns_theta_max     28.41
_diffrn_reflns_theta_full     25.00
_diffrn_measured_fraction_theta_max     0.999
_diffrn_measured_fraction_theta_full     1.000
_diffrn_reflns_limit_h_min     -9
_diffrn_reflns_limit_h_max     16
_diffrn_reflns_limit_k_min     -28
_diffrn_reflns_limit_k_max     28
_diffrn_reflns_limit_l_min     -13
_diffrn_reflns_limit_l_max     13
_diffrn_standards_number     0
_diffrn_standards_interval_count     0
_diffrn_standards_interval_time     ?
_diffrn_standards_decay_%     0
_refine_special_details
;
Refinement of <i>F</i>^2^ against ALL reflections. The weighted <i>R</i>-factor
<i>wR</i> and goodness of fit <i>S</i> are based on <i>F</i>^2^, conventional
<i>R</i>-factors <i>R</i> are based on <i>F</i>, with <i>F</i> set to zero for
negative <i>F</i>^2^. The threshold expression of <i>F</i>^2^ >
\s(<i>F</i>^2^) is used only for calculating <i>R</i>-factors(gt) <i>etc</i>.
and is not relevant to the choice of reflections for refinement.
<i>R</i>-factors based on <i>F</i>^2^ are statistically about twice as large
as those based on <i>F</i>, and <i>R</i>- factors based on ALL data will be
even larger.
;
_reflns_number_total     6594
_reflns_number_gt     4292
_reflns_threshold_expression     I>2\s(I)
_refine_ls_structure_factor_coef     Fsqd
_refine_ls_matrix_type     full
_refine_ls_R_factor_all     0.0857
_refine_ls_R_factor_gt     0.0504
_refine_ls_wR_factor_gt     0.1184
_refine_ls_wR_factor_ref     0.1423
_refine_ls_goodness_of_fit_ref     1.017
_refine_ls_restrained_S_all     1.023
_refine_ls_number_reflns     6594
_refine_ls_number_parameters     316
_refine_ls_number_restraints     6
_refine_ls_hydrogen_treatment     constr
_refine_ls_weighting_scheme     calc
_refine_ls_weighting_details
         'calc w=1/[\s^2^(Fo^2^)+(0.0499P)^2^+1.5769P] where P=(Fo^2^+2Fc^2^)/3'
_atom_sites_solution_hydrogens     geom
_atom_sites_solution_primary     direct
_atom_sites_solution_secondary     difmap
_refine_ls_shift/su_max     0.001
_refine_ls_shift/su_mean     0.000
_refine_diff_density_max     0.583
_refine_diff_density_min     -0.559
_refine_ls_extinction_method     none
_refine_ls_extinction_coef     ?
loop_
    _atom_type_symbol
    _atom_type_description
    _atom_type_scat_dispersion_real
    _atom_type_scat_dispersion_imag
    _atom_type_scat_source
    'C' 'C' 0.0033 0.0016
                         'International Tables Vol C Tables 4.2.6.8 and 6.1.1.4'
    'H' 'H' 0.0000 0.0000
                         'International Tables Vol C Tables 4.2.6.8 and 6.1.1.4'
    'N' 'N' 0.0061 0.0033
                         'International Tables Vol C Tables 4.2.6.8 and 6.1.1.4'
    'S' 'S' 0.1246 0.1234
                         'International Tables Vol C Tables 4.2.6.8 and 6.1.1.4'
    'Cl' 'Cl' 0.1484 0.1585
                         'International Tables Vol C Tables 4.2.6.8 and 6.1.1.4'
_computing_data_collection     'APEX2 (Bruker, 2004)'
_computing_cell_refinement     'APEX2 (Bruker, 2004)'
_computing_data_reduction     'SAINT (Bruker, 2004)'
_computing_structure_solution     'SHELXS97 (Sheldrick, 2008)'
_computing_structure_refinement     'SHELXL97 (Sheldrick, 2008)'
_computing_molecular_graphics     'ORTEP-3 (Farrugia, 1997)'
_computing_publication_material
                            'SHELXL97 (Sheldrick, 2008) and PLATON (Spek, 2003)'
loop_
    _atom_site_type_symbol
    _atom_site_label
    _atom_site_fract_x
    _atom_site_fract_y
    _atom_site_fract_z
    _atom_site_U_iso_or_equiv
    _atom_site_adp_type
    _atom_site_calc_flag
    _atom_site_refinement_flags
    _atom_site_occupancy
    _atom_site_disorder_assembly
    _atom_site_disorder_group
    Cl Cl1 -0.05360(11) 0.97426(6) 1.29295(10) 0.1304(4) Uani d . 1 . .
    Cl Cl2 0.49992(8) 0.55063(4) 0.67733(9) 0.0936(3) Uani d . 1 . .
    S S1 -0.22821(6) 0.89305(5) 0.68804(10) 0.0988(3) Uani d U 1 . .
    S S2 0.13985(5) 0.72882(3) 0.29751(6) 0.05543(17) Uani d . 1 . .
    N N2 -0.03047(14) 0.82027(8) 0.48954(18) 0.0442(4) Uani d . 1 . .
    N N1 0.06227(14) 0.85803(8) 0.52541(18) 0.0458(4) Uani d . 1 . .
    C C4 0.08940(18) 0.77699(10) 0.4007(2) 0.0457(5) Uani d . 1 . .
    C C5 0.13504(17) 0.83241(10) 0.4710(2) 0.0432(5) Uani d . 1 . .
    C C3 -0.01665(18) 0.77170(10) 0.4154(2) 0.0474(5) Uani d . 1 . .
    H H3 -0.0692 0.7402 0.3804 0.057 Uiso calc R 1 . .
    C C6 -0.12269(18) 0.83142(11) 0.5402(2) 0.0487(5) Uani d . 1 . .
    C C7 -0.1128(2) 0.87324(13) 0.6357(3) 0.0660(7) Uani d . 1 . .
    H H7 -0.0430 0.8924 0.6756 0.079 Uiso calc R 1 . .
    C C8 -0.1672(2) 0.91670(13) 0.8564(3) 0.0708(7) Uani d . 1 . .
    C C9 -0.0600(2) 0.90247(14) 0.9387(3) 0.0749(8) Uani d . 1 . .
    H H9 -0.0108 0.8804 0.9040 0.090 Uiso calc R 1 . .
    C C10 -0.0243(3) 0.92044(15) 1.0718(4) 0.0844(9) Uani d . 1 . .
    H H10 0.0490 0.9110 1.1262 0.101 Uiso calc R 1 . .
    C C11 -0.0963(3) 0.95220(14) 1.1244(3) 0.0815(9) Uani d . 1 . .
    C C12 -0.2020(3) 0.96751(19) 1.0443(4) 0.1049(12) Uani d . 1 . .
    H H12 -0.2504 0.9899 1.0797 0.126 Uiso calc R 1 . .
    C C13 -0.2377(3) 0.95004(19) 0.9112(4) 0.1074(13) Uani d . 1 . .
    H H13 -0.3104 0.9608 0.8570 0.129 Uiso calc R 1 . .
    C C14 -0.22593(18) 0.79358(11) 0.4766(2) 0.0521(5) Uani d . 1 . .
    C C15 -0.3037(2) 0.81280(15) 0.3589(3) 0.0748(8) Uani d . 1 . .
    H H15 -0.2918 0.8497 0.3186 0.090 Uiso calc R 1 . .
    C C16 -0.4000(3) 0.7778(2) 0.2995(4) 0.0977(11) Uani d . 1 . .
    H H16 -0.4524 0.7911 0.2192 0.117 Uiso calc R 1 . .
    C C17 -0.4182(3) 0.7247(2) 0.3572(4) 0.1013(13) Uani d . 1 . .
    H H17 -0.4834 0.7014 0.3171 0.122 Uiso calc R 1 . .
    C C18 -0.3416(4) 0.7046(2) 0.4741(4) 0.1147(15) Uani d . 1 . .
    H H18 -0.3544 0.6677 0.5137 0.138 Uiso calc R 1 . .
    C C19 -0.2445(3) 0.73921(16) 0.5344(3) 0.0901(10) Uani d . 1 . .
    H H19 -0.1919 0.7254 0.6141 0.108 Uiso calc R 1 . .
    C C20 0.23637(18) 0.67789(10) 0.4109(2) 0.0465(5) Uani d . 1 . .
    C C21 0.3060(2) 0.64266(12) 0.3584(3) 0.0584(6) Uani d . 1 . .
    H H21 0.2985 0.6456 0.2670 0.070 Uiso calc R 1 . .
    C C22 0.3863(2) 0.60336(12) 0.4394(3) 0.0656(7) Uani d . 1 . .
    H H22 0.4333 0.5801 0.4035 0.079 Uiso calc R 1 . .
    C C23 0.3961(2) 0.59894(11) 0.5732(3) 0.0615(6) Uani d . 1 . .
    C C24 0.3265(2) 0.63248(13) 0.6277(3) 0.0653(7) Uani d . 1 . .
    H H24 0.3333 0.6286 0.7187 0.078 Uiso calc R 1 . .
    C C25 0.2463(2) 0.67213(12) 0.5457(2) 0.0571(6) Uani d . 1 . .
    H H25 0.1989 0.6950 0.5817 0.069 Uiso calc R 1 . .
    C C26 0.24546(18) 0.86348(11) 0.4912(2) 0.0471(5) Uani d . 1 . .
    C C27 0.34364(19) 0.83066(12) 0.5004(2) 0.0544(6) Uani d . 1 . .
    H H27 0.3402 0.7878 0.4864 0.065 Uiso calc R 1 . .
    C C28 0.4473(2) 0.86127(14) 0.5304(3) 0.0653(7) Uani d . 1 . .
    H H28 0.5130 0.8389 0.5364 0.078 Uiso calc R 1 . .
    C C29 0.4531(2) 0.92423(15) 0.5512(3) 0.0738(8) Uani d . 1 . .
    H H29 0.5228 0.9445 0.5725 0.089 Uiso calc R 1 . .
    C C30 0.3564(2) 0.95734(14) 0.5405(3) 0.0780(8) Uani d . 1 . .
    H H30 0.3604 1.0003 0.5534 0.094 Uiso calc R 1 . .
    C C31 0.2524(2) 0.92733(12) 0.5107(3) 0.0637(7) Uani d . 1 . .
    H H31 0.1870 0.9502 0.5039 0.076 Uiso calc R 1 . .
loop_
    _atom_site_aniso_label
    _atom_site_aniso_U_11
    _atom_site_aniso_U_22
    _atom_site_aniso_U_33
    _atom_site_aniso_U_12
    _atom_site_aniso_U_13
    _atom_site_aniso_U_23
    Cl1 0.1506(10) 0.1492(10) 0.0782(6) 0.0227(8) 0.0167(6) -0.0108(6)
    Cl2 0.0875(6) 0.0736(5) 0.1054(6) 0.0208(4) 0.0094(5) 0.0060(4)
    S1 0.0426(4) 0.1458(8) 0.1049(6) 0.0127(4) 0.0184(4) -0.0526(6)
    S2 0.0496(3) 0.0730(4) 0.0426(3) 0.0013(3) 0.0128(2) -0.0085(3)
    N2 0.0340(9) 0.0478(10) 0.0491(10) -0.0018(7) 0.0103(7) 0.0014(8)
    N1 0.0401(9) 0.0447(9) 0.0511(10) -0.0051(7) 0.0119(8) 0.0017(8)
    C4 0.0388(11) 0.0537(12) 0.0425(11) -0.0019(9) 0.0097(9) -0.0018(9)
    C5 0.0382(11) 0.0498(12) 0.0404(10) -0.0024(9) 0.0103(8) 0.0055(9)
    C3 0.0373(11) 0.0513(12) 0.0504(12) -0.0036(9) 0.0089(9) -0.0035(10)
    C6 0.0351(11) 0.0543(13) 0.0546(13) 0.0051(9) 0.0109(9) 0.0013(10)
    C7 0.0375(12) 0.0774(17) 0.0822(18) 0.0019(11) 0.0173(12) -0.0179(15)
    C8 0.0533(15) 0.0706(17) 0.089(2) 0.0111(13) 0.0222(14) -0.0161(15)
    C9 0.0548(16) 0.0710(18) 0.099(2) 0.0148(13) 0.0241(15) -0.0101(16)
    C10 0.0685(19) 0.084(2) 0.092(2) 0.0161(16) 0.0113(16) 0.0015(18)
    C11 0.091(2) 0.0686(18) 0.080(2) 0.0153(16) 0.0203(17) -0.0020(15)
    C12 0.103(3) 0.118(3) 0.092(2) 0.049(2) 0.028(2) -0.021(2)
    C13 0.074(2) 0.142(3) 0.098(3) 0.051(2) 0.0150(18) -0.031(2)
    C14 0.0384(11) 0.0631(14) 0.0565(13) -0.0014(10) 0.0175(10) -0.0032(11)
    C15 0.0466(14) 0.087(2) 0.0811(19) -0.0006(13) 0.0055(13) 0.0086(16)
    C16 0.0480(16) 0.140(3) 0.090(2) -0.0098(19) -0.0007(15) -0.009(2)
    C17 0.072(2) 0.147(4) 0.092(3) -0.055(2) 0.0362(19) -0.042(2)
    C18 0.135(4) 0.118(3) 0.096(3) -0.071(3) 0.043(3) -0.011(2)
    C19 0.099(2) 0.091(2) 0.0697(19) -0.0358(19) 0.0118(17) 0.0075(17)
    C20 0.0432(11) 0.0498(12) 0.0489(12) -0.0083(9) 0.0177(9) -0.0106(10)
    C21 0.0645(15) 0.0629(15) 0.0545(14) -0.0016(12) 0.0283(12) -0.0093(12)
    C22 0.0661(16) 0.0593(15) 0.0797(18) 0.0048(13) 0.0347(14) -0.0102(13)
    C23 0.0583(15) 0.0484(13) 0.0731(17) -0.0009(11) 0.0136(13) -0.0042(12)
    C24 0.0750(18) 0.0684(16) 0.0510(14) 0.0034(14) 0.0175(12) -0.0034(12)
    C25 0.0569(14) 0.0674(15) 0.0510(13) 0.0055(12) 0.0227(11) -0.0067(11)
    C26 0.0421(11) 0.0585(13) 0.0391(11) -0.0097(10) 0.0103(9) 0.0051(9)
    C27 0.0453(12) 0.0629(14) 0.0555(13) -0.0062(11) 0.0164(10) -0.0006(11)
    C28 0.0421(13) 0.0853(19) 0.0682(16) -0.0075(12) 0.0167(11) 0.0051(14)
    C29 0.0478(15) 0.085(2) 0.0841(19) -0.0233(14) 0.0140(13) 0.0101(16)
    C30 0.0644(18) 0.0612(16) 0.102(2) -0.0207(14) 0.0169(16) 0.0073(15)
    C31 0.0503(14) 0.0570(15) 0.0802(18) -0.0086(11) 0.0150(12) 0.0087(13)
_geom_special_details
;
All e.s.d.'s (except the e.s.d. in the dihedral angle between two l.s. planes)
are estimated using the full covariance matrix. The cell e.s.d.'s are taken
into account individually in the estimation of e.s.d.'s in distances, angles
and torsion angles; correlations between e.s.d.'s in cell parameters are only
used when they are defined by crystal symmetry. An approximate (isotropic)
treatment of cell e.s.d.'s is used for estimating e.s.d.'s involving l.s.
planes.
;
loop_
    _geom_bond_atom_site_label_1
    _geom_bond_atom_site_label_2
    _geom_bond_site_symmetry_2
    _geom_bond_distance
    _geom_bond_publ_flag
    Cl1 C11 . 1.735(3) ?
    Cl2 C23 . 1.742(3) ?
    S1 C7 . 1.734(3) ?
    S1 C8 . 1.756(3) ?
    S2 C4 . 1.742(2) ?
    S2 C20 . 1.772(2) ?
    N2 C3 . 1.340(3) ?
    N2 N1 . 1.359(2) ?
    N2 C6 . 1.420(3) ?
    N1 C5 . 1.325(3) ?
    C4 C3 . 1.373(3) ?
    C4 C5 . 1.419(3) ?
    C5 C26 . 1.476(3) ?
    C3 H3 . 0.9300 ?
    C6 C7 . 1.318(3) ?
    C6 C14 . 1.485(3) ?
    C7 H7 . 0.9300 ?
    C8 C9 . 1.371(4) ?
    C8 C13 . 1.383(4) ?
    C9 C10 . 1.374(4) ?
    C9 H9 . 0.9300 ?
    C10 C11 . 1.366(4) ?
    C10 H10 . 0.9300 ?
    C11 C12 . 1.355(5) ?
    C12 C13 . 1.371(5) ?
    C12 H12 . 0.9300 ?
    C13 H13 . 0.9300 ?
    C14 C19 . 1.365(4) ?
    C14 C15 . 1.366(4) ?
    C15 C16 . 1.382(4) ?
    C15 H15 . 0.9300 ?
    C16 C17 . 1.340(5) ?
    C16 H16 . 0.9300 ?
    C17 C18 . 1.360(6) ?
    C17 H17 . 0.9300 ?
    C18 C19 . 1.386(5) ?
    C18 H18 . 0.9300 ?
    C19 H19 . 0.9300 ?
    C20 C25 . 1.378(3) ?
    C20 C21 . 1.382(3) ?
    C21 C22 . 1.375(4) ?
    C21 H21 . 0.9300 ?
    C22 C23 . 1.366(4) ?
    C22 H22 . 0.9300 ?
    C23 C24 . 1.374(4) ?
    C24 C25 . 1.383(4) ?
    C24 H24 . 0.9300 ?
    C25 H25 . 0.9300 ?
    C26 C27 . 1.382(3) ?
    C26 C31 . 1.384(3) ?
    C27 C28 . 1.388(3) ?
    C27 H27 . 0.9300 ?
    C28 C29 . 1.367(4) ?
    C28 H28 . 0.9300 ?
    C29 C30 . 1.367(4) ?
    C29 H29 . 0.9300 ?
    C30 C31 . 1.386(3) ?
    C30 H30 . 0.9300 ?
    C31 H31 . 0.9300 ?
loop_
    _geom_angle_atom_site_label_1
    _geom_angle_atom_site_label_2
    _geom_angle_atom_site_label_3
    _geom_angle_site_symmetry_1
    _geom_angle_site_symmetry_3
    _geom_angle
    _geom_angle_publ_flag
    C7 S1 C8 . . 104.26(13) ?
    C4 S2 C20 . . 104.53(10) ?
    C3 N2 N1 . . 111.96(17) ?
    C3 N2 C6 . . 127.43(18) ?
    N1 N2 C6 . . 120.35(17) ?
    C5 N1 N2 . . 105.27(17) ?
    C3 C4 C5 . . 104.59(19) ?
    C3 C4 S2 . . 124.02(17) ?
    C5 C4 S2 . . 130.90(16) ?
    N1 C5 C4 . . 110.79(18) ?
    N1 C5 C26 . . 118.32(19) ?
    C4 C5 C26 . . 130.9(2) ?
    N2 C3 C4 . . 107.39(19) ?
    N2 C3 H3 . . 126.3 ?
    C4 C3 H3 . . 126.3 ?
    C7 C6 N2 . . 120.0(2) ?
    C7 C6 C14 . . 125.0(2) ?
    N2 C6 C14 . . 114.93(19) ?
    C6 C7 S1 . . 120.9(2) ?
    C6 C7 H7 . . 119.5 ?
    S1 C7 H7 . . 119.5 ?
    C9 C8 C13 . . 117.9(3) ?
    C9 C8 S1 . . 126.3(2) ?
    C13 C8 S1 . . 115.7(2) ?
    C8 C9 C10 . . 120.9(3) ?
    C8 C9 H9 . . 119.6 ?
    C10 C9 H9 . . 119.6 ?
    C11 C10 C9 . . 120.1(3) ?
    C11 C10 H10 . . 120.0 ?
    C9 C10 H10 . . 120.0 ?
    C12 C11 C10 . . 119.9(3) ?
    C12 C11 Cl1 . . 119.3(3) ?
    C10 C11 Cl1 . . 120.8(3) ?
    C11 C12 C13 . . 120.1(3) ?
    C11 C12 H12 . . 119.9 ?
    C13 C12 H12 . . 119.9 ?
    C12 C13 C8 . . 121.0(3) ?
    C12 C13 H13 . . 119.5 ?
    C8 C13 H13 . . 119.5 ?
    C19 C14 C15 . . 119.1(3) ?
    C19 C14 C6 . . 120.7(2) ?
    C15 C14 C6 . . 120.2(2) ?
    C14 C15 C16 . . 120.4(3) ?
    C14 C15 H15 . . 119.8 ?
    C16 C15 H15 . . 119.8 ?
    C17 C16 C15 . . 120.2(3) ?
    C17 C16 H16 . . 119.9 ?
    C15 C16 H16 . . 119.9 ?
    C16 C17 C18 . . 120.2(3) ?
    C16 C17 H17 . . 119.9 ?
    C18 C17 H17 . . 119.9 ?
    C17 C18 C19 . . 120.0(4) ?
    C17 C18 H18 . . 120.0 ?
    C19 C18 H18 . . 120.0 ?
    C14 C19 C18 . . 120.0(3) ?
    C14 C19 H19 . . 120.0 ?
    C18 C19 H19 . . 120.0 ?
    C25 C20 C21 . . 119.2(2) ?
    C25 C20 S2 . . 124.29(17) ?
    C21 C20 S2 . . 116.56(18) ?
    C22 C21 C20 . . 120.9(2) ?
    C22 C21 H21 . . 119.6 ?
    C20 C21 H21 . . 119.6 ?
    C23 C22 C21 . . 119.2(2) ?
    C23 C22 H22 . . 120.4 ?
    C21 C22 H22 . . 120.4 ?
    C22 C23 C24 . . 121.3(2) ?
    C22 C23 Cl2 . . 119.4(2) ?
    C24 C23 Cl2 . . 119.3(2) ?
    C23 C24 C25 . . 119.2(2) ?
    C23 C24 H24 . . 120.4 ?
    C25 C24 H24 . . 120.4 ?
    C20 C25 C24 . . 120.3(2) ?
    C20 C25 H25 . . 119.8 ?
    C24 C25 H25 . . 119.8 ?
    C27 C26 C31 . . 118.8(2) ?
    C27 C26 C5 . . 122.3(2) ?
    C31 C26 C5 . . 118.7(2) ?
    C26 C27 C28 . . 120.4(2) ?
    C26 C27 H27 . . 119.8 ?
    C28 C27 H27 . . 119.8 ?
    C29 C28 C27 . . 120.2(3) ?
    C29 C28 H28 . . 119.9 ?
    C27 C28 H28 . . 119.9 ?
    C30 C29 C28 . . 120.0(2) ?
    C30 C29 H29 . . 120.0 ?
    C28 C29 H29 . . 120.0 ?
    C29 C30 C31 . . 120.4(3) ?
    C29 C30 H30 . . 119.8 ?
    C31 C30 H30 . . 119.8 ?
    C26 C31 C30 . . 120.2(3) ?
    C26 C31 H31 . . 119.9 ?
    C30 C31 H31 . . 119.9 ?
loop_
    _geom_torsion_atom_site_label_1
    _geom_torsion_atom_site_label_2
    _geom_torsion_atom_site_label_3
    _geom_torsion_atom_site_label_4
    _geom_torsion_site_symmetry_1
    _geom_torsion_site_symmetry_2
    _geom_torsion_site_symmetry_3
    _geom_torsion_site_symmetry_4
    _geom_torsion
    _geom_torsion_publ_flag
    C3 N2 N1 C5 . . . . 0.5(2) ?
    C6 N2 N1 C5 . . . . 175.07(18) ?
    C20 S2 C4 C3 . . . . -104.7(2) ?
    C20 S2 C4 C5 . . . . 84.6(2) ?
    N2 N1 C5 C4 . . . . -0.8(2) ?
    N2 N1 C5 C26 . . . . 179.40(17) ?
    C3 C4 C5 N1 . . . . 0.8(2) ?
    S2 C4 C5 N1 . . . . 172.85(17) ?
    C3 C4 C5 C26 . . . . -179.5(2) ?
    S2 C4 C5 C26 . . . . -7.4(4) ?
    N1 N2 C3 C4 . . . . -0.1(2) ?
    C6 N2 C3 C4 . . . . -174.1(2) ?
    C5 C4 C3 N2 . . . . -0.4(2) ?
    S2 C4 C3 N2 . . . . -173.19(16) ?
    C3 N2 C6 C7 . . . . 164.7(2) ?
    N1 N2 C6 C7 . . . . -8.9(3) ?
    C3 N2 C6 C14 . . . . -15.9(3) ?
    N1 N2 C6 C14 . . . . 170.50(18) ?
    N2 C6 C7 S1 . . . . 173.84(18) ?
    C14 C6 C7 S1 . . . . -5.5(4) ?
    C8 S1 C7 C6 . . . . 152.2(2) ?
    C7 S1 C8 C9 . . . . -19.9(3) ?
    C7 S1 C8 C13 . . . . 163.8(3) ?
    C13 C8 C9 C10 . . . . 0.5(5) ?
    S1 C8 C9 C10 . . . . -175.8(3) ?
    C8 C9 C10 C11 . . . . 0.9(5) ?
    C9 C10 C11 C12 . . . . -1.8(6) ?
    C9 C10 C11 Cl1 . . . . 179.0(3) ?
    C10 C11 C12 C13 . . . . 1.4(6) ?
    Cl1 C11 C12 C13 . . . . -179.4(3) ?
    C11 C12 C13 C8 . . . . 0.0(7) ?
    C9 C8 C13 C12 . . . . -1.0(6) ?
    S1 C8 C13 C12 . . . . 175.7(4) ?
    C7 C6 C14 C19 . . . . -85.5(4) ?
    N2 C6 C14 C19 . . . . 95.2(3) ?
    C7 C6 C14 C15 . . . . 94.6(3) ?
    N2 C6 C14 C15 . . . . -84.7(3) ?
    C19 C14 C15 C16 . . . . 0.2(5) ?
    C6 C14 C15 C16 . . . . -179.9(3) ?
    C14 C15 C16 C17 . . . . 0.3(5) ?
    C15 C16 C17 C18 . . . . -0.5(6) ?
    C16 C17 C18 C19 . . . . 0.1(7) ?
    C15 C14 C19 C18 . . . . -0.5(5) ?
    C6 C14 C19 C18 . . . . 179.6(3) ?
    C17 C18 C19 C14 . . . . 0.3(6) ?
    C4 S2 C20 C25 . . . . 11.8(2) ?
    C4 S2 C20 C21 . . . . -167.52(18) ?
    C25 C20 C21 C22 . . . . -1.6(4) ?
    S2 C20 C21 C22 . . . . 177.8(2) ?
    C20 C21 C22 C23 . . . . 0.6(4) ?
    C21 C22 C23 C24 . . . . 0.7(4) ?
    C21 C22 C23 Cl2 . . . . -178.5(2) ?
    C22 C23 C24 C25 . . . . -1.0(4) ?
    Cl2 C23 C24 C25 . . . . 178.2(2) ?
    C21 C20 C25 C24 . . . . 1.2(4) ?
    S2 C20 C25 C24 . . . . -178.1(2) ?
    C23 C24 C25 C20 . . . . 0.0(4) ?
    N1 C5 C26 C27 . . . . 147.7(2) ?
    C4 C5 C26 C27 . . . . -32.0(3) ?
    N1 C5 C26 C31 . . . . -27.8(3) ?
    C4 C5 C26 C31 . . . . 152.5(2) ?
    C31 C26 C27 C28 . . . . 0.8(3) ?
    C5 C26 C27 C28 . . . . -174.7(2) ?
    C26 C27 C28 C29 . . . . 0.0(4) ?
    C27 C28 C29 C30 . . . . -0.9(4) ?
    C28 C29 C30 C31 . . . . 1.0(5) ?
    C27 C26 C31 C30 . . . . -0.7(4) ?
    C5 C26 C31 C30 . . . . 174.9(2) ?
    C29 C30 C31 C26 . . . . -0.1(5) ?
loop_
    _geom_hbond_atom_site_label_D
    _geom_hbond_atom_site_label_H
    _geom_hbond_atom_site_label_A
    _geom_hbond_site_symmetry_A
    _geom_hbond_distance_DH
    _geom_hbond_distance_HA
    _geom_hbond_distance_DA
    _geom_hbond_angle_DHA
    _geom_hbond_publ_flag
    C7 H7 N1 . 0.9300 2.4400 2.772(3) 101.00 yes
