# Supplementary material for: 4-(4-Chloro­phenyl­sulfan­yl)-1-[(E)-2-(4-chloro­phenyl­sulfan­yl)-1-phenyl­ethen­yl]-3-phenyl-1H-pyrazole
Source: Acta Crystallogr Sect E Struct Rep Online. 2008 Oct 4;64(Pt 11):o2054–5. doi: 10.1107/S1600536808031231 (PMC2959571; doi:10.1107/S1600536808031231)
Supplement: Supplementary file 2 [file e-64-o2054-Isup2.hkl]

#
# h,k,l, Fc-squared, Fo-squared, sigma(Fo-squared) and status flag
#
data_I
_shelx_title ' MNPR5 in P2(1)/c'
_shelx_refln_list_code          4
_shelx_F_calc_maximum      258.37
_exptl_crystal_F_000      1096.00
_reflns_d_resolution_high  0.7469
 
loop_
 _symmetry_equiv_pos_as_xyz
 'x, y, z'
 '-x, y+1/2, -z+1/2'
 '-x, -y, -z'
 'x, -y-1/2, z-1/2'
 
_cell_length_a    12.3808
_cell_length_b    21.4667
_cell_length_c    10.4281
_cell_angle_alpha  90.000
_cell_angle_beta  108.181
_cell_angle_gamma  90.000
 
_shelx_F_squared_multiplier     1.000
 
loop_
 _refln_index_h
 _refln_index_k
 _refln_index_l
 _refln_F_squared_calc
 _refln_F_squared_meas
 _refln_F_squared_sigma
 _refln_observed_status
   2   0   0      395.94      484.81      9.63 o
   3   0   0      221.44      257.96      6.28 o
   4   0   0     3766.63     3574.90     61.78 o
   5   0   0      129.44      134.21      5.86 o
   6   0   0     1111.37     1181.12     23.87 o
   7   0   0     1484.12     1546.25     30.99 o
   8   0   0     2741.96     2537.22     47.95 o
   9   0   0      539.48      549.29     15.70 o
  10   0   0      651.02      595.48     18.22 o
  11   0   0     2455.37     2356.19     48.37 o
  12   0   0        0.74       26.57      6.90 o
  13   0   0      247.99      216.79     19.55 o
  14   0   0        2.28        5.33     11.85 o
  15   0   0       34.24       40.87     14.22 o
   1   1   0      281.61      184.26      4.19 o
   2   1   0       40.11       40.19      0.80 o
   3   1   0      334.53      351.69      3.36 o
   4   1   0        0.60        4.69      2.24 o
   5   1   0     4065.98     4039.17     44.60 o
   6   1   0     3629.46     3599.76     45.02 o
   7   1   0       41.24       78.48      8.04 o
   8   1   0        2.31       15.77      3.10 o
   9   1   0      229.82      221.73      7.11 o
  10   1   0      341.11      329.91     18.12 o
  11   1   0      692.46      682.30     14.58 o
  12   1   0       55.40       59.24      6.72 o
  13   1   0       91.83       75.59      8.60 o
  14   1   0       32.23       31.96      9.00 o
  15   1   0        7.63        4.15      7.92 o
   0   2   0     2461.59     1547.72     39.69 o
   1   2   0     1260.69     1185.97     38.04 o
   2   2   0     8050.47     8305.06     59.16 o
   3   2   0      438.95      478.25      4.11 o
   4   2   0     5986.41     5910.31     51.37 o
   5   2   0       66.19       64.62      2.30 o
   6   2   0       44.84       67.22      3.14 o
   7   2   0     4358.07     4232.24     53.09 o
   8   2   0      259.41      319.19      7.77 o
   9   2   0      488.03      512.94     10.81 o
  10   2   0       89.98       93.86      7.44 o
  11   2   0      205.47      195.22      9.69 o
  12   2   0       16.20       26.24      7.92 o
  13   2   0       39.39       41.54      6.70 o
  14   2   0       11.11       -3.30      7.32 o
  15   2   0       22.15       26.95      9.21 o
   1   3   0      135.68      142.81      2.12 o
   2   3   0    66754.99    57897.23    445.64 o
   3   3   0       86.01       72.85      1.49 o
   4   3   0      178.75      189.19      2.29 o
   5   3   0      350.25      444.37      5.02 o
   6   3   0       52.88       67.85      2.30 o
   7   3   0       26.38       15.34      3.96 o
   8   3   0      226.81      232.44      6.73 o
   9   3   0      159.24      136.02      8.21 o
  10   3   0      187.87      176.11      8.51 o
  11   3   0       18.29       10.01      5.11 o
  12   3   0      180.24      171.86      9.43 o
  13   3   0       79.51       91.88      8.53 o
  14   3   0        5.44        0.58      6.03 o
  15   3   0       55.54       58.28     10.67 o
   0   4   0     1955.05     2221.86     22.92 o
   1   4   0     1638.16     1592.53     11.77 o
   2   4   0     4553.86     4542.39     35.34 o
   3   4   0     1342.93     1378.75     12.72 o
   4   4   0      755.76      853.90      7.96 o
   5   4   0        4.92        8.66      1.24 o
   6   4   0     1129.78     1124.44     11.87 o
   7   4   0      292.69      269.47      5.05 o
   8   4   0       62.87       61.14      5.62 o
   9   4   0      344.78      335.72     10.12 o
  10   4   0       73.57       57.68      5.99 o
  11   4   0       31.22       17.81      5.40 o
  12   4   0       19.24       11.58      6.21 o
  13   4   0       41.48       70.40      7.57 o
  14   4   0      111.44      125.52      9.56 o
  15   4   0       23.82       29.02      9.63 o
   1   5   0    10040.81    10268.65     71.95 o
   2   5   0      646.99      708.30      9.57 o
   3   5   0      292.13      306.15      3.66 o
   4   5   0      829.23      848.92      8.00 o
   5   5   0     5350.84     5442.03     44.78 o
   6   5   0     2030.34     2117.95     18.40 o
   7   5   0      192.46      165.41      3.79 o
   8   5   0       32.80       22.09      2.34 o
   9   5   0      156.46      139.61      7.27 o
  10   5   0        2.18       -4.16      4.16 o
  11   5   0      143.66      151.20      8.54 o
  12   5   0       12.20       10.72      5.69 o
  13   5   0       49.29       53.88      7.51 o
  14   5   0        3.23        5.65      6.24 o
  15   5   0        1.81        1.48     11.55 o
   0   6   0     2203.49     2440.31     25.57 o
   1   6   0      682.63      674.44      5.74 o
   2   6   0     1211.76     1328.75     11.76 o
   3   6   0     4146.22     3992.36     38.43 o
   4   6   0        4.63        6.98      0.86 o
   5   6   0     1765.27     1915.68     16.82 o
   6   6   0      149.92      169.36      3.32 o
   7   6   0       21.32       19.57      1.32 o
   8   6   0      421.81      401.89      6.43 o
   9   6   0       92.71       76.01      5.81 o
  10   6   0       17.15        8.59      4.76 o
  11   6   0        0.54       -1.06      4.85 o
  12   6   0       28.22       32.34      6.23 o
  13   6   0      110.29      112.19      9.00 o
  14   6   0       18.41        5.88      7.74 o
  15   6   0        0.07       -6.04      8.35 o
   1   7   0       13.36       18.28      1.59 o
   2   7   0      258.55      266.82      3.46 o
   3   7   0     5843.23     5839.20     50.58 o
   4   7   0     1136.51     1120.31     11.05 o
   5   7   0      371.67      302.39      4.38 o
   6   7   0      389.54      388.59      5.15 o
   7   7   0      272.11      303.19      5.03 o
   8   7   0      865.45      831.46     10.97 o
   9   7   0      138.83       94.66      5.78 o
  10   7   0       37.38       26.09      5.45 o
  11   7   0      229.07      231.23     10.35 o
  12   7   0        0.03       -6.48      6.48 o
  13   7   0        4.10        5.80      7.25 o
  14   7   0        8.54        8.73      8.52 o
  15   7   0        8.69       11.25     10.66 o
   0   8   0     1089.70     1216.66     15.50 o
   1   8   0     1974.54     1943.85     15.52 o
   2   8   0      244.47      266.41      3.61 o
   3   8   0      516.08      502.50      5.63 o
   4   8   0     1767.95     1734.98     16.46 o
   5   8   0      282.29      298.17      6.24 o
   6   8   0      865.86      956.55      9.64 o
   7   8   0      205.42      202.86      3.62 o
   8   8   0      224.64      201.84      5.19 o
   9   8   0       46.07       45.29      4.52 o
  10   8   0       19.43       15.52      3.45 o
  11   8   0        0.72       -5.33      9.48 o
  12   8   0        5.43        3.98      7.40 o
  13   8   0       58.41       71.08      9.84 o
  14   8   0        2.32        2.48      8.16 o
  15   8   0       13.61       14.46     21.03 o
   1   9   0      907.43     1070.27      9.42 o
   2   9   0      137.02      124.13      2.45 o
   3   9   0       18.45        2.52      1.18 o
   4   9   0      433.51      435.93      4.97 o
   5   9   0      347.26      324.13      7.57 o
   6   9   0       80.05       66.72      2.58 o
   7   9   0     1135.34     1093.80     11.01 o
   8   9   0       23.13       21.84      3.96 o
   9   9   0       12.61       -1.69      2.97 o
  10   9   0       56.02       37.99      3.87 o
  11   9   0        6.78       -1.78      5.86 o
  12   9   0       95.11       85.82      9.61 o
  13   9   0       18.04       15.98      8.16 o
  14   9   0        3.60        1.11      8.35 o
   0  10   0     1940.52     2094.28     28.24 o
   1  10   0      339.86      340.22      4.71 o
   2  10   0      873.98      811.36      8.23 o
   3  10   0     1219.62     1276.72     11.55 o
   4  10   0      160.56      142.99      2.76 o
   5  10   0     3910.50     3788.51     32.25 o
   6  10   0      381.03      365.57      5.69 o
   7  10   0        0.70        0.51      1.72 o
   8  10   0      145.80      125.03      4.09 o
   9  10   0       12.53       10.55      2.07 o
  10  10   0       29.73        9.80      3.32 o
  11  10   0       19.78       21.04      3.30 o
  12  10   0       41.98       37.04      7.96 o
  13  10   0       79.21       69.33      9.78 o
  14  10   0       10.81        7.99      9.00 o
   1  11   0     2920.32     3009.78     27.70 o
   2  11   0      373.85      335.66      4.78 o
   3  11   0      244.35      283.55      4.17 o
   4  11   0       34.85       43.91      1.83 o
   5  11   0      748.66      720.26      8.14 o
   6  11   0      201.13      200.07      3.69 o
   7  11   0        9.35        4.78      2.12 o
   8  11   0      189.26      156.96      5.16 o
   9  11   0       11.07       23.13      2.46 o
  10  11   0      147.74      147.38      7.91 o
  11  11   0       93.24      100.93      7.87 o
  12  11   0       75.82       77.88     10.07 o
  13  11   0       30.35       20.43      8.38 o
  14  11   0        9.74       18.95     10.07 o
   0  12   0      516.65      421.45      8.69 o
   1  12   0      812.86      853.76      9.80 o
   2  12   0      127.72      113.23      2.94 o
   3  12   0       71.30       52.65      2.07 o
   4  12   0       24.02       29.28      1.79 o
   5  12   0      309.44      293.95      4.46 o
   6  12   0        0.79       -1.55      1.55 o
   7  12   0     1005.30      970.35     13.07 o
   8  12   0        0.50        1.18      2.74 o
   9  12   0       11.40        1.40      2.67 o
  10  12   0      227.89      187.75      5.36 o
  11  12   0       15.34       24.43      5.46 o
  12  12   0       28.88       41.64      4.87 o
  13  12   0        3.87       11.04     15.10 o
  14  12   0       13.98        7.11      8.80 o
   1  13   0      140.19      166.41      3.95 o
   2  13   0      873.75      867.72      9.39 o
   3  13   0       49.47       47.51      2.26 o
   4  13   0      792.60      798.65      8.83 o
   5  13   0      517.04      563.47      6.41 o
   6  13   0       17.00       25.31      2.07 o
   7  13   0      688.51      675.05     10.37 o
   8  13   0       26.07       33.49      3.50 o
   9  13   0       29.37       19.86      3.88 o
  10  13   0        1.21        2.03      5.31 o
  11  13   0       14.90       16.02      5.30 o
  12  13   0        3.18        3.35      4.65 o
  13  13   0       43.46       50.14     10.03 o
  14  13   0        7.63       10.37      8.80 o
   0  14   0      243.24      223.62      7.60 o
   1  14   0       23.72       30.74      2.46 o
   2  14   0       41.38       42.43      2.26 o
   3  14   0        1.00       -1.32      1.83 o
   4  14   0       29.55       45.58      2.30 o
   5  14   0       88.70       81.17      2.66 o
   6  14   0        1.31       -1.67      1.67 o
   7  14   0      344.13      319.04      8.62 o
   8  14   0      144.74      158.07      6.61 o
   9  14   0        0.64       -3.66      3.66 o
  10  14   0        9.67        7.89      3.87 o
  11  14   0       78.28       86.20      5.00 o
  12  14   0       14.59       12.82      5.56 o
  13  14   0        2.96        3.25      7.74 o
   1  15   0      156.84      134.47      4.20 o
   2  15   0      248.07      227.00      4.65 o
   3  15   0       15.44       24.46      2.47 o
   4  15   0      199.60      202.94      4.43 o
   5  15   0      124.72      114.03      3.62 o
   6  15   0      521.91      540.43      8.36 o
   7  15   0       17.27       20.18      2.67 o
   8  15   0       28.10       34.06      4.45 o
   9  15   0        0.10        6.90      4.07 o
  10  15   0        4.58        1.62      3.74 o
  11  15   0        0.08       -3.51      3.51 o
  12  15   0        5.64       10.86      5.93 o
  13  15   0        1.91        0.32      6.08 o
   0  16   0      379.43      414.77     11.19 o
   1  16   0      291.92      307.46      6.22 o
   2  16   0       55.76       49.36      2.75 o
   3  16   0        2.19       -0.98      2.35 o
   4  16   0      726.96      572.86      8.08 o
   5  16   0      121.98      147.01      4.41 o
   6  16   0        6.75        7.41      2.87 o
   7  16   0        7.74        6.40      2.91 o
   8  16   0       12.69       13.20      6.75 o
   9  16   0       20.75       12.76      4.43 o
  10  16   0        1.53       -3.87      3.87 o
  11  16   0        1.18       11.97      4.23 o
  12  16   0        5.26       12.69      6.09 o
  13  16   0        4.42       -2.72      5.53 o
   1  17   0        2.62        7.51      2.39 o
   2  17   0        3.70        3.24      2.41 o
   3  17   0      267.87      277.54      6.11 o
   4  17   0        5.65        0.46      2.44 o
   5  17   0      665.42      694.66      9.28 o
   6  17   0       57.72       52.36      3.77 o
   7  17   0        1.62        1.92      2.81 o
   8  17   0       88.39      111.93      6.47 o
   9  17   0       34.38       30.40      4.93 o
  10  17   0       21.04        7.78      4.54 o
  11  17   0       20.79       40.82      4.93 o
  12  17   0        0.47       -5.14      5.88 o
   0  18   0      348.11      334.58     10.65 o
   1  18   0       10.43        9.64      2.68 o
   2  18   0       55.85       64.63      3.54 o
   3  18   0      444.72      440.79      7.88 o
   4  18   0      144.90      148.61      5.40 o
   5  18   0       18.73       38.27      3.22 o
   6  18   0        9.13        1.81      2.35 o
   7  18   0        0.62        4.17      3.19 o
   8  18   0      630.63      646.11     14.13 o
   9  18   0        7.34        7.20      4.61 o
  10  18   0       18.19       17.98      4.88 o
  11  18   0       51.66       66.71      5.88 o
  12  18   0        2.65        3.71      4.05 o
   1  19   0       98.29      124.46      8.30 o
   2  19   0      259.63      248.48      6.24 o
   3  19   0       90.54      118.93      4.26 o
   4  19   0       10.43       14.42      2.79 o
   5  19   0       52.30       44.71      3.39 o
   6  19   0       20.98       10.75      3.59 o
   7  19   0       41.17       57.85      4.40 o
   8  19   0        7.43       18.14      4.97 o
   9  19   0        0.79        0.17      4.65 o
  10  19   0        9.61       20.76      5.24 o
  11  19   0       56.60       51.71      5.84 o
   0  20   0      136.35      122.66      9.76 o
   1  20   0      684.35      715.20     14.17 o
   2  20   0       46.85       36.62      3.78 o
   3  20   0        0.01       -0.90      2.54 o
   4  20   0       43.13       55.60      3.43 o
   5  20   0       13.34       14.53      3.07 o
   6  20   0        0.36        9.33      2.91 o
   7  20   0      309.69      368.58     11.33 o
   8  20   0       19.39       15.22      5.06 o
   9  20   0       95.34      107.61      7.75 o
  10  20   0       70.98       77.25      6.49 o
  11  20   0        0.00        4.39      4.82 o
   1  21   0      194.16      220.24      7.99 o
   2  21   0        8.18        7.73      3.30 o
   3  21   0       56.53       46.43      3.31 o
   4  21   0        6.01       -2.67      2.67 o
   5  21   0        0.67        0.45      3.00 o
   6  21   0       90.70       95.66      4.50 o
   7  21   0       18.44       29.19      5.94 o
   8  21   0      141.29      136.33      7.62 o
   9  21   0       38.11       68.13      6.46 o
  10  21   0        0.03       -3.21      5.47 o
   0  22   0      731.73      716.31     34.06 o
   1  22   0       19.49       26.47      3.77 o
   2  22   0       72.80       66.82      5.37 o
   3  22   0        2.17        0.75      2.96 o
   4  22   0        0.23       -2.63      2.63 o
   5  22   0       20.17       16.37      3.53 o
   6  22   0       20.57       23.67      3.42 o
   7  22   0        0.82       -0.16      3.98 o
   8  22   0        8.85       17.16      3.31 o
   9  22   0        8.68        2.82      5.18 o
  10  22   0        0.15        0.39      6.16 o
   1  23   0       83.98       84.80      7.14 o
   2  23   0       23.74       20.90      4.77 o
   3  23   0       16.83       23.87      5.33 o
   4  23   0        3.70       -3.26      3.26 o
   5  23   0       19.88       28.44      4.18 o
   6  23   0        0.06        0.63      3.89 o
   7  23   0       39.35       39.65      4.80 o
   8  23   0        0.01        3.52      4.74 o
   9  23   0        2.14       -2.48      5.10 o
   0  24   0       14.53       22.10     14.51 o
   1  24   0       17.95       22.67      5.98 o
   2  24   0       17.24       13.27      4.63 o
   3  24   0       12.92       10.25      5.19 o
   4  24   0        0.22        2.48      5.08 o
   5  24   0        8.81        8.57      4.45 o
   6  24   0        7.95        9.91      4.21 o
   7  24   0       12.25        8.70      5.38 o
   8  24   0        8.96       12.96      4.18 o
   1  25   0        4.20       -1.11      5.53 o
   2  25   0       55.87       60.22      5.95 o
   3  25   0       19.38       17.95      5.64 o
   4  25   0        1.07        2.01      5.43 o
   5  25   0        2.36       -1.62      4.18 o
   6  25   0       14.76        9.53      4.41 o
   7  25   0        7.64        5.85      5.58 o
   0  26   0       25.63       19.74      9.25 o
   1  26   0       10.87        6.30      5.89 o
   2  26   0        0.45       -0.68      6.72 o
   3  26   0        1.04       -1.71      5.11 o
   4  26   0        2.02        1.90      5.79 o
   5  26   0        0.03        1.43      5.50 o
   6  26   0       11.01       16.76      4.66 o
   1  27   0       14.89       -0.78      6.24 o
   2  27   0        8.61        9.09      8.84 o
   3  27   0        2.60        1.67      6.26 o
   4  27   0        1.85        3.34      5.99 o
   5  27   0       11.64       14.53     10.82 o
   0  28   0        2.57       -8.52      8.52 o
   1  28   0        0.01       -2.24      7.29 o
   2  28   0        8.54       -4.90      7.36 o
   3  28   0       29.06       17.51      6.94 o
 -16   1   1       27.29       29.74     10.03 o
 -15   1   1        2.65       -6.38      6.38 o
 -14   1   1        5.57        2.93      5.23 o
 -13   1   1       11.77        3.43      5.25 o
 -12   1   1        0.49       -0.03      4.50 o
 -11   1   1       52.14       57.31     10.52 o
 -10   1   1     1328.06     1273.36     20.51 o
  -9   1   1      429.31      404.77     10.97 o
  -8   1   1      419.18      387.73      8.58 o
  -7   1   1      931.97      841.06     13.40 o
  -6   1   1      615.83      633.71     10.37 o
  -5   1   1        0.14        4.79      1.06 o
  -4   1   1     2702.61     2763.95     23.55 o
  -3   1   1     6489.01     6464.08     48.75 o
  -2   1   1       44.72       50.88      2.44 o
  -1   1   1        3.80        1.98      0.40 o
   0   1   1        0.04       -0.42      0.42 o
   1   1   1     1570.50     1625.21     15.89 o
   2   1   1        0.36       -0.70      0.70 o
   3   1   1     3543.61     3558.45     29.47 o
   4   1   1     3255.28     3506.91     29.21 o
   5   1   1      554.19      615.48      6.87 o
   6   1   1      216.71      180.98      3.89 o
   7   1   1      276.93      209.19      9.24 o
   8   1   1      345.67      352.38     12.44 o
   9   1   1      626.61      558.11     13.55 o
  10   1   1       97.43      103.87      9.42 o
  11   1   1        2.25       11.99      6.90 o
  12   1   1      181.27      177.73     11.55 o
  13   1   1        1.64       -6.90      6.90 o
  14   1   1        9.17       -1.06      8.88 o
  15   1   1        0.57       16.13      9.00 o
 -16   2   1       35.18       41.19     10.45 o
 -15   2   1       14.18       -2.89      6.72 o
 -14   2   1       49.30       55.71      7.62 o
 -13   2   1      286.31      284.24     10.36 o
 -12   2   1      239.85      245.32      9.10 o
 -11   2   1      299.73      282.24     13.34 o
 -10   2   1       47.77       52.84      4.86 o
  -9   2   1      420.74      435.81      9.62 o
  -8   2   1      362.59      330.82      7.77 o
  -7   2   1      664.40      703.41     15.30 o
  -6   2   1      650.16      630.65      8.83 o
  -5   2   1      156.14      136.50      2.20 o
  -4   2   1       66.99       72.26      2.04 o
  -3   2   1     6619.68     7018.26     54.77 o
  -2   2   1    12903.10    13126.44    102.32 o
  -1   2   1     1133.32     1129.05     17.10 o
   0   2   1     1707.73     1710.78     13.83 o
   1   2   1     1589.75     1796.58     14.31 o
   2   2   1     4478.40     4490.66     34.95 o
   3   2   1        0.18        0.09      0.62 o
   4   2   1        0.58        0.48      1.56 o
   5   2   1     2235.72     2477.29     21.12 o
   6   2   1     1219.96     1094.45     12.48 o
   7   2   1      653.44      599.99     12.76 o
   8   2   1        2.94        4.73      3.39 o
   9   2   1      701.53      703.83     15.61 o
  10   2   1     1152.42     1025.54     23.65 o
  11   2   1     1019.97     1001.50     37.02 o
  12   2   1        0.92        3.89      6.66 o
  13   2   1       18.12       15.02     14.22 o
  14   2   1        7.29       -3.55      7.96 o
  15   2   1       24.58       30.50      9.63 o
 -15   3   1        0.15       -6.48      6.48 o
 -14   3   1        6.14        0.24      6.26 o
 -13   3   1       55.09       47.49      6.82 o
 -12   3   1      171.41      147.41      7.47 o
 -11   3   1        6.94        4.04      4.96 o
 -10   3   1        8.01       10.28      3.96 o
  -9   3   1      190.58      188.13      6.66 o
  -8   3   1      690.35      717.43     12.58 o
  -7   3   1       61.30       63.92      3.93 o
  -6   3   1     1030.20     1092.41     10.68 o
  -5   3   1     2468.18     2324.05     20.94 o
  -4   3   1      113.50      100.23      1.74 o
  -3   3   1     9639.15     9922.98     84.71 o
  -2   3   1        3.23        2.72      0.83 o
  -1   3   1     3745.81     4044.04     26.78 o
   0   3   1    11100.38    11612.37     81.56 o
   1   3   1     7905.52     8563.94     57.53 o
   2   3   1     8665.45     9242.06     74.80 o
   3   3   1       61.05       78.24      2.05 o
   4   3   1     1393.95     1331.46     11.71 o
   5   3   1       30.71       14.85      1.26 o
   6   3   1      812.30      780.98      8.70 o
   7   3   1       84.47       82.66      3.61 o
   8   3   1      107.39      114.41      6.23 o
   9   3   1      128.04      144.08      7.60 o
  10   3   1        8.03       24.70      7.16 o
  11   3   1       82.35       89.21      7.47 o
  12   3   1        6.36        2.03      6.40 o
  13   3   1        2.48        9.56      7.74 o
  14   3   1        0.00       -7.32      7.32 o
  15   3   1        2.51       14.89     11.25 o
 -15   4   1        0.00       -7.32      7.32 o
 -14   4   1      124.11      145.27      9.79 o
 -13   4   1       17.01       11.49      6.14 o
 -12   4   1       23.91       23.18      6.14 o
 -11   4   1        6.16        0.40      4.13 o
 -10   4   1      286.09      293.94      8.66 o
  -9   4   1       38.84       38.73      6.24 o
  -8   4   1      658.43      660.40     16.16 o
  -7   4   1        0.04       -1.17      1.20 o
  -6   4   1      849.19      882.33     12.07 o
  -5   4   1       13.98       34.53      1.87 o
  -4   4   1        5.11       11.63      1.63 o
  -3   4   1    10254.61    10924.74     93.72 o
  -2   4   1    25074.54    24668.52    172.68 o
  -1   4   1     8270.94     8619.54     57.97 o
   0   4   1     2351.67     2584.45     18.73 o
   1   4   1     6033.96     6531.71     44.05 o
   2   4   1     1226.38     1146.31     10.63 o
   3   4   1      166.68      223.39      3.08 o
   4   4   1       48.28       54.75      1.87 o
   5   4   1     7593.69     8045.34     65.57 o
   6   4   1      342.18      264.41      3.36 o
   7   4   1      115.90      119.92      3.08 o
   8   4   1       71.92       61.52      5.01 o
   9   4   1     1191.53     1091.32     21.09 o
  10   4   1      112.46      109.11      7.14 o
  11   4   1      196.92      207.38      9.80 o
  12   4   1        3.18        1.41      6.48 o
  13   4   1      119.42      125.52     12.73 o
  14   4   1        5.80       -4.48      7.40 o
  15   4   1       31.87       25.46      9.84 o
 -15   5   1       11.42       13.25      8.52 o
 -14   5   1       33.00       33.88     14.81 o
 -13   5   1       61.13       65.29      9.00 o
 -12   5   1      478.68      494.35     14.58 o
 -11   5   1       10.28        5.71      5.06 o
 -10   5   1     1233.94     1181.80     20.05 o
  -9   5   1       19.06       10.06      3.52 o
  -8   5   1       14.70       11.37      1.71 o
  -7   5   1        0.14        1.70      1.77 o
  -6   5   1     2665.10     2981.75     25.23 o
  -5   5   1      319.75      286.47      6.02 o
  -4   5   1     1762.28     1851.72     22.73 o
  -3   5   1     4753.35     4865.48     42.06 o
  -2   5   1    19560.04    19158.70    139.46 o
  -1   5   1    25349.04    24473.05    170.86 o
   0   5   1     2692.39     2804.56     20.31 o
   1   5   1     3075.84     3180.41     23.99 o
   2   5   1      366.78      368.73      3.96 o
   3   5   1     5931.09     6126.63     52.73 o
   4   5   1     1525.92     1601.94     14.17 o
   5   5   1       18.72       16.15      1.50 o
   6   5   1       34.26       49.21      1.70 o
   7   5   1      110.04       80.02      2.90 o
   8   5   1       62.76       51.40      2.75 o
   9   5   1      635.32      596.07     14.25 o
  10   5   1       50.28       54.48      5.88 o
  11   5   1        0.02       -1.38      5.13 o
  12   5   1      141.99      159.51      9.34 o
  13   5   1        0.50       -5.87      6.90 o
  14   5   1       26.73       21.73      9.19 o
  15   5   1        2.26       -4.56      8.94 o
 -15   6   1       63.67       46.43     10.03 o
 -14   6   1       11.80       16.17      9.77 o
 -13   6   1       63.86       64.40      9.77 o
 -12   6   1       80.05       87.66     13.33 o
 -11   6   1        0.06       -4.04      5.64 o
 -10   6   1      382.19      362.21     13.82 o
  -9   6   1      189.47      181.31      9.95 o
  -8   6   1      372.12      370.46      6.53 o
  -7   6   1     4562.94     4469.24     37.38 o
  -6   6   1      335.49      370.92      4.50 o
  -5   6   1     4979.94     5486.59     51.64 o
  -4   6   1     4319.16     4369.06     38.46 o
  -3   6   1       43.89       33.92      2.88 o
  -2   6   1       24.47       23.76      2.12 o
  -1   6   1     5069.40     5326.37     36.36 o
   0   6   1    13780.22    14219.91     99.18 o
   1   6   1     1317.55     1243.53     10.52 o
   2   6   1    10672.14    10754.78     86.76 o
   3   6   1       48.15       76.60      2.71 o
   4   6   1     3814.06     3703.19     32.89 o
   5   6   1      488.52      657.33      6.91 o
   6   6   1      245.25      239.78      3.60 o
   7   6   1      503.94      456.17      5.30 o
   8   6   1      431.01      440.95      6.98 o
   9   6   1       68.95       61.98      8.33 o
  10   6   1      455.81      418.67     12.40 o
  11   6   1       49.49       63.72      6.70 o
  12   6   1        3.23        3.99      5.35 o
  13   6   1        5.64        2.96      7.40 o
  14   6   1        2.34       12.73      8.52 o
 -15   7   1        9.72       21.32      8.58 o
 -14   7   1       12.48       16.78      8.35 o
 -13   7   1       16.11       11.44     12.73 o
 -12   7   1       16.24       18.90      7.11 o
 -11   7   1      204.59      196.33     25.47 o
 -10   7   1      677.01      678.02     23.40 o
  -9   7   1     1112.03     1050.85     16.16 o
  -8   7   1       25.74       30.06      2.61 o
  -7   7   1      118.01      130.14      4.20 o
  -6   7   1      534.68      503.98      6.18 o
  -5   7   1      332.60      333.27      5.30 o
  -4   7   1       43.24       57.33      1.94 o
  -3   7   1     1402.29     1444.49     12.93 o
  -2   7   1      742.09      735.87      6.77 o
  -1   7   1        3.53        4.80      0.87 o
   0   7   1     4158.48     4399.96     34.98 o
   1   7   1     1570.29     1646.60     13.72 o
   2   7   1     3013.26     3008.96     25.35 o
   3   7   1      121.83      117.53      2.39 o
   4   7   1     1599.77     1714.63     15.15 o
   5   7   1     1056.19     1076.96     10.39 o
   6   7   1      466.97      465.85      5.53 o
   7   7   1       86.47      104.73      2.69 o
   8   7   1       97.74       87.14      2.77 o
   9   7   1       96.32       83.61      3.89 o
  10   7   1        1.09        4.73      4.76 o
  11   7   1       12.11        1.60      5.40 o
  12   7   1       29.81       23.50      8.70 o
  13   7   1       48.74       42.62      9.21 o
  14   7   1        0.28       13.33      8.38 o
 -15   8   1       21.44       38.97      9.84 o
 -14   8   1       90.24       95.13     10.87 o
 -13   8   1       21.09       21.32      7.96 o
 -12   8   1       89.87       98.41     13.62 o
 -11   8   1      279.62      259.65     13.03 o
 -10   8   1       33.71       39.17      3.15 o
  -9   8   1        0.16        4.86      4.91 o
  -8   8   1       22.06       27.71      1.91 o
  -7   8   1      449.25      404.81      5.56 o
  -6   8   1      990.50     1061.46     11.14 o
  -5   8   1     1099.81     1088.08     11.68 o
  -4   8   1      779.22      766.80      7.70 o
  -3   8   1     2972.80     2986.69     24.14 o
  -2   8   1       14.78       15.32      1.07 o
  -1   8   1     3291.11     3446.93     26.21 o
   0   8   1     7695.67     7517.99     64.91 o
   1   8   1        8.44        2.16      0.87 o
   2   8   1      645.12      727.06      7.38 o
   3   8   1     2532.57     2306.34     18.92 o
   4   8   1      969.63     1005.81     10.42 o
   5   8   1       63.19       74.50      2.73 o
   6   8   1       49.41       50.03      2.02 o
   7   8   1       11.12        5.78      1.80 o
   8   8   1      180.57      163.78      3.85 o
   9   8   1       70.94       72.89      3.92 o
  10   8   1      380.68      400.13      8.09 o
  11   8   1      246.02      249.79     10.57 o
  12   8   1       25.36       26.03      8.51 o
  13   8   1       79.33       75.06     18.07 o
  14   8   1       36.29       62.19     15.40 o
 -15   9   1       68.72       83.85     11.05 o
 -14   9   1       66.35       78.49     13.33 o
 -13   9   1       10.71       -0.02      7.50 o
 -12   9   1      109.23      136.67     14.81 o
 -11   9   1        3.89        1.31      6.06 o
 -10   9   1      169.50      145.61      5.81 o
  -9   9   1      875.64      858.22     12.75 o
  -8   9   1     1470.04     1409.70     14.36 o
  -7   9   1      197.70      199.73      4.13 o
  -6   9   1     1349.94     1349.12     21.50 o
  -5   9   1     1738.17     1634.93     26.45 o
  -4   9   1     3283.16     3361.88     34.88 o
  -3   9   1       35.75       27.73      1.68 o
  -2   9   1       12.31       11.95      1.42 o
  -1   9   1       28.02       22.91      2.29 o
   0   9   1      733.68      770.05     11.32 o
   1   9   1      429.58      467.82      6.00 o
   2   9   1      771.70      792.98      8.10 o
   3   9   1     1552.68     1535.50     13.33 o
   4   9   1     5797.10     6279.63     54.87 o
   5   9   1      847.21      851.08     10.16 o
   6   9   1        2.87       -1.51      1.51 o
   7   9   1      635.92      647.70     10.94 o
   8   9   1      454.40      395.79      8.92 o
   9   9   1       51.19       39.67      2.67 o
  10   9   1      164.90      150.44      5.65 o
  11   9   1        1.83        7.59     10.37 o
  12   9   1      131.40      133.16     18.66 o
  13   9   1      114.31      126.54     12.44 o
  14   9   1       17.64       10.07     12.44 o
 -15  10   1        5.44       16.76      9.42 o
 -14  10   1       10.49       12.21      8.09 o
 -13  10   1        1.33        1.51      7.32 o
 -12  10   1       50.89       58.65      8.35 o
 -11  10   1      125.93      119.83      5.26 o
 -10  10   1       26.39       19.56      3.55 o
  -9  10   1      322.01      353.19      9.62 o
  -8  10   1      748.60      778.37      9.89 o
  -7  10   1     1183.72     1104.99     12.12 o
  -6  10   1      118.89      118.09      3.79 o
  -5  10   1     1400.85     1533.33     16.29 o
  -4  10   1      258.93      312.03      4.27 o
  -3  10   1      233.63      318.25      4.34 o
  -2  10   1      863.39      960.64      9.57 o
  -1  10   1      102.56      130.72      2.88 o
   0  10   1       18.80        9.64      1.48 o
   1  10   1        0.54       -0.97      1.23 o
   2  10   1      352.66      309.46      4.37 o
   3  10   1     1401.57     1469.29     12.97 o
   4  10   1      300.68      271.45      3.89 o
   5  10   1      225.79      188.74      4.90 o
   6  10   1      566.02      512.11      7.43 o
   7  10   1       65.67       63.61      3.08 o
   8  10   1       55.53       61.37      3.09 o
   9  10   1       17.05       16.48      2.87 o
  10  10   1       42.69       57.26      4.50 o
  11  10   1      178.69      167.67      5.92 o
  12  10   1       22.17       25.70      8.09 o
  13  10   1        1.41        6.15      9.48 o
  14  10   1       44.98       53.31     14.81 o
 -14  11   1       19.25       20.29     14.81 o
 -13  11   1        6.20        3.67      7.25 o
 -12  11   1        2.95        9.19      6.90 o
 -11  11   1      117.75      127.71      7.31 o
 -10  11   1        1.16       -2.38      2.38 o
  -9  11   1        3.23        6.78      2.24 o
  -8  11   1       56.67       62.88      3.84 o
  -7  11   1       93.66      101.85      3.75 o
  -6  11   1     1082.33     1008.22     14.14 o
  -5  11   1       26.90       33.20      1.95 o
  -4  11   1      227.18      224.24      4.66 o
  -3  11   1     1363.27     1351.11     12.38 o
  -2  11   1     2324.31     2241.41     18.99 o
  -1  11   1     1909.98     1878.67     19.43 o
   0  11   1       28.85       32.71      2.04 o
   1  11   1      164.18      169.92      3.55 o
   2  11   1      543.46      523.32      6.66 o
   3  11   1       37.10       43.83      1.84 o
   4  11   1       85.36       82.00      2.45 o
   5  11   1     1364.50     1309.32     13.57 o
   6  11   1      627.83      573.71      8.26 o
   7  11   1       43.78       31.09      2.50 o
   8  11   1      322.29      326.73      6.52 o
   9  11   1      238.40      243.68      6.07 o
  10  11   1       64.51       57.72      6.18 o
  11  11   1      138.84      139.67      7.88 o
  12  11   1      173.41      189.77     21.03 o
  13  11   1      115.37      114.14     12.12 o
  14  11   1        4.25       11.25      8.77 o
 -14  12   1       15.74       18.36      8.80 o
 -13  12   1       16.58       14.81      7.96 o
 -12  12   1       10.61       10.84      4.79 o
 -11  12   1        3.80       10.82      9.04 o
 -10  12   1      154.75      153.84      5.01 o
  -9  12   1      228.32      215.42      6.08 o
  -8  12   1       15.03       24.14      2.97 o
  -7  12   1     3027.90     2869.38     29.31 o
  -6  12   1      103.89      116.26      4.89 o
  -5  12   1     2980.39     2927.02     25.61 o
  -4  12   1      784.72      809.26      9.92 o
  -3  12   1        0.84       -0.35      1.85 o
  -2  12   1        4.25       10.01      1.88 o
  -1  12   1      168.65      294.16      5.31 o
   0  12   1       61.52       51.44      2.55 o
   1  12   1     3993.21     4181.81     40.30 o
   2  12   1       45.74       49.29      2.31 o
   3  12   1      116.49      112.46      2.89 o
   4  12   1     1457.90     1351.99     12.51 o
   5  12   1     1062.43     1156.13     12.53 o
   6  12   1      374.30      425.01      6.58 o
   7  12   1      159.66      169.15      5.82 o
   8  12   1      218.53      221.16      6.19 o
   9  12   1        0.01       -2.69      2.69 o
  10  12   1      109.72      111.26      4.44 o
  11  12   1       33.12       42.22      7.16 o
  12  12   1       84.60      142.59      7.52 o
  13  12   1        3.62        2.37      8.38 o
 -14  13   1        0.95        2.96      8.38 o
 -13  13   1        0.32       -3.11      7.32 o
 -12  13   1       33.77       46.47      6.03 o
 -11  13   1       69.95       61.00      6.98 o
 -10  13   1      214.11      242.87      6.44 o
  -9  13   1      385.55      365.89      8.10 o
  -8  13   1       10.07        9.99      3.04 o
  -7  13   1      112.73      136.65      4.99 o
  -6  13   1      408.91      442.56      6.73 o
  -5  13   1      209.18      213.66      4.30 o
  -4  13   1       63.59       69.63      2.53 o
  -3  13   1      134.66      112.54      3.21 o
  -2  13   1      463.92      461.57      6.07 o
  -1  13   1       92.31       75.53      2.54 o
   0  13   1      257.05      278.76      5.92 o
   1  13   1      810.43      789.70     12.98 o
   2  13   1       16.03       15.79      1.94 o
   3  13   1       11.59       10.03      1.78 o
   4  13   1      362.13      327.03      4.95 o
   5  13   1       14.76       20.82      4.93 o
   6  13   1        0.50        2.43      1.87 o
   7  13   1       40.26       29.11      4.21 o
   8  13   1        3.97        5.16      3.40 o
   9  13   1      241.29      259.86      8.24 o
  10  13   1       34.52       28.10      4.12 o
  11  13   1        5.03       12.68      5.28 o
  12  13   1      101.76      120.27      8.05 o
  13  13   1       12.25       14.48      8.59 o
 -14  14   1       60.38       75.13     14.22 o
 -13  14   1        0.00        6.15      4.75 o
 -12  14   1        0.61        0.95      4.95 o
 -11  14   1       53.06       62.17      4.30 o
 -10  14   1        2.10       11.52      3.88 o
  -9  14   1        0.16       14.75      4.08 o
  -8  14   1       89.34       84.75      5.18 o
  -7  14   1       50.03       49.00      3.31 o
  -6  14   1      681.91      680.17      9.49 o
  -5  14   1      384.02      372.25      5.74 o
  -4  14   1       99.84       88.45      3.20 o
  -3  14   1     1071.53     1137.99     12.60 o
  -2  14   1       24.23       42.07      2.28 o
  -1  14   1      300.91      305.01      4.87 o
   0  14   1      624.58      633.86     12.13 o
   1  14   1      286.41      287.67      4.96 o
   2  14   1       64.48       49.20      3.36 o
   3  14   1     1362.51     1369.73     13.56 o
   4  14   1        0.01        0.62      1.82 o
   5  14   1      427.90      453.33      6.05 o
   6  14   1      341.90      297.35      5.62 o
   7  14   1      163.52      138.21      6.50 o
   8  14   1        3.98        2.24      3.66 o
   9  14   1      140.04      120.74      7.35 o
  10  14   1        8.31        8.23      3.81 o
  11  14   1       95.43      110.56     14.99 o
  12  14   1        0.49       10.07      5.53 o
  13  14   1        0.23       -5.95      8.16 o
 -13  15   1       44.88       66.22      6.65 o
 -12  15   1        0.00       -4.25      5.14 o
 -11  15   1        0.65       -2.27      4.19 o
 -10  15   1       76.22       83.89      5.42 o
  -9  15   1      265.90      268.48     10.34 o
  -8  15   1      133.87      160.47      6.99 o
  -7  15   1       18.38       22.63      3.10 o
  -6  15   1      763.72      720.84     10.05 o
  -5  15   1     1149.19     1175.96     13.14 o
  -4  15   1       65.93       70.11      3.11 o
  -3  15   1      718.71      726.13      9.14 o
  -2  15   1      666.26      653.63      7.99 o
  -1  15   1      218.96      224.94      4.37 o
   0  15   1      252.66      259.01      5.24 o
   1  15   1        4.22       13.16      1.87 o
   2  15   1       30.40       19.92      2.05 o
   3  15   1       26.52       29.01      2.33 o
   4  15   1      400.39      356.93      5.53 o
   5  15   1       28.85       38.31      2.64 o
   6  15   1     1081.92     1011.63     14.08 o
   7  15   1       42.91       26.83      4.15 o
   8  15   1       66.79       65.83      5.21 o
   9  15   1        0.02       -4.43      5.22 o
  10  15   1        9.89        7.72      4.70 o
  11  15   1       13.85       20.57      4.08 o
  12  15   1        1.88       -3.07      5.30 o
  13  15   1       21.42       15.99      9.00 o
 -13  16   1       50.27       73.03      7.50 o
 -12  16   1       13.42       17.14      6.09 o
 -11  16   1       41.46       33.16      4.75 o
 -10  16   1      111.42      150.12      7.11 o
  -9  16   1      435.08      405.31     16.24 o
  -8  16   1      220.48      226.74      8.09 o
  -7  16   1       58.15       58.97      3.70 o
  -6  16   1       31.38       41.50      2.81 o
  -5  16   1     1203.39     1159.53     14.12 o
  -4  16   1      297.71      288.24      6.09 o
  -3  16   1       84.76       99.62      3.79 o
  -2  16   1      188.07      182.39      4.23 o
  -1  16   1      877.95      867.71      9.41 o
   0  16   1        3.17        3.53      1.60 o
   1  16   1       95.45       91.82      3.09 o
   2  16   1      559.20      513.83      7.56 o
   3  16   1        4.23        0.04      2.05 o
   4  16   1       33.86       24.44      3.21 o
   5  16   1       43.86       41.08      2.78 o
   6  16   1       81.50       87.04      4.60 o
   7  16   1       44.94       76.86      5.36 o
   8  16   1       68.71       47.43      4.99 o
   9  16   1       13.04       11.59      4.62 o
  10  16   1      107.47      147.07      7.35 o
  11  16   1       31.46       48.85      8.29 o
  12  16   1        9.55       10.59      8.25 o
 -13  17   1       27.67       27.84     13.03 o
 -12  17   1       54.42       51.83      4.57 o
 -11  17   1        5.61       12.45      4.88 o
 -10  17   1       25.90       32.96      5.04 o
  -9  17   1       42.55       51.92      5.29 o
  -8  17   1        2.72       -1.84      4.08 o
  -7  17   1      102.30       90.11      4.60 o
  -6  17   1      117.05      119.91      4.10 o
  -5  17   1       31.12       26.21      3.09 o
  -4  17   1      730.70      774.09     10.77 o
  -3  17   1      310.39      289.09      6.06 o
  -2  17   1      211.57      221.61      5.26 o
  -1  17   1      165.78      215.55      4.65 o
   0  17   1        0.12        1.68      1.77 o
   1  17   1       26.54       12.62      2.13 o
   2  17   1       11.67       11.45      2.67 o
   3  17   1      122.76      128.36      3.96 o
   4  17   1       24.99       28.40      2.88 o
   5  17   1      228.83      208.42      5.38 o
   6  17   1      357.60      325.87      7.86 o
   7  17   1       50.10       65.78      5.39 o
   8  17   1       45.12       34.32      4.96 o
   9  17   1       34.35       23.74      4.75 o
  10  17   1       29.35       43.66      5.46 o
  11  17   1        0.16        5.70      4.38 o
  12  17   1        2.25        1.78      5.99 o
 -12  18   1        9.78       18.40      4.63 o
 -11  18   1        6.02        0.70      4.42 o
 -10  18   1        0.99       -2.97      4.39 o
  -9  18   1        2.08        2.15      4.20 o
  -8  18   1       73.58       84.63      5.97 o
  -7  18   1      117.84      139.72      5.47 o
  -6  18   1        7.85        4.49      3.80 o
  -5  18   1      111.43      117.11      4.41 o
  -4  18   1      106.28       96.65      5.36 o
  -3  18   1      135.35      127.43      4.53 o
  -2  18   1      261.83      277.41      6.06 o
  -1  18   1        0.20        3.53      2.16 o
   0  18   1       84.25       60.65      3.75 o
   1  18   1       10.07       11.67      2.79 o
   2  18   1       33.19       33.89      2.97 o
   3  18   1      667.17      701.72      9.11 o
   4  18   1      399.89      474.33      7.99 o
   5  18   1       11.89       24.54      2.99 o
   6  18   1        6.35        7.65      3.42 o
   7  18   1       15.69       16.23      3.43 o
   8  18   1       32.58       31.73      5.02 o
   9  18   1       12.67       15.65      5.05 o
  10  18   1       15.83       12.39      4.93 o
  11  18   1       11.98       12.65      4.75 o
 -12  19   1       11.46       15.78      4.98 o
 -11  19   1        2.97        6.92      4.91 o
 -10  19   1       18.54       13.88      5.04 o
  -9  19   1        3.96       -4.48      4.48 o
  -8  19   1       17.91       14.54      4.67 o
  -7  19   1        0.95        1.62      3.20 o
  -6  19   1        1.83       -2.60      2.60 o
  -5  19   1        3.34       -2.14      2.79 o
  -4  19   1       17.70       17.29      2.91 o
  -3  19   1       18.57       14.71      2.94 o
  -2  19   1      528.01      562.48      9.05 o
  -1  19   1        4.34        1.82      2.59 o
   0  19   1      101.66       88.03      4.63 o
   1  19   1      155.86      142.26      4.85 o
   2  19   1      117.63      145.85      4.33 o
   3  19   1       30.52       44.04      3.07 o
   4  19   1       18.25       15.90      2.72 o
   5  19   1       42.70       59.43      3.57 o
   6  19   1       26.00       20.60      3.87 o
   7  19   1        0.44       -4.32      4.32 o
   8  19   1        0.31        2.18      4.58 o
   9  19   1       74.21      134.31      7.95 o
  10  19   1        6.84       11.12      5.17 o
  11  19   1        3.21        1.24      4.86 o
 -11  20   1        5.50       12.90      5.24 o
 -10  20   1        0.13        5.97      5.12 o
  -9  20   1        2.45       -1.64      4.69 o
  -8  20   1        9.17        3.72      3.04 o
  -7  20   1       43.67       46.70      4.30 o
  -6  20   1        3.98       -0.39      2.65 o
  -5  20   1      117.27      100.79      4.27 o
  -4  20   1        0.61       -2.02      2.74 o
  -3  20   1       24.37       23.04      3.22 o
  -2  20   1       10.42       21.35      3.51 o
  -1  20   1        1.73       -2.90      2.90 o
   0  20   1       12.34       18.68      4.18 o
   1  20   1       29.94       38.93      4.46 o
   2  20   1       21.76       20.15      2.83 o
   3  20   1       64.78       79.58      3.74 o
   4  20   1       45.36       35.01      3.29 o
   5  20   1       45.35       61.58      3.96 o
   6  20   1       67.78       67.31      4.80 o
   7  20   1        0.88       -1.68      3.45 o
   8  20   1        8.08       17.52      5.98 o
   9  20   1        1.68        1.33      5.39 o
  10  20   1       11.59        3.18      5.10 o
 -11  21   1       24.18       35.93      5.93 o
 -10  21   1        0.09       -1.59      4.95 o
  -9  21   1        4.65        0.54      4.82 o
  -8  21   1       15.76       14.27      5.03 o
  -7  21   1        8.62        6.08      3.65 o
  -6  21   1       22.86       28.78      3.42 o
  -5  21   1        2.63       -2.07      2.73 o
  -4  21   1       70.56       72.93      4.11 o
  -3  21   1       47.21       53.46      4.19 o
  -2  21   1       22.13       11.86      4.14 o
  -1  21   1       61.15       52.58      5.20 o
   0  21   1      175.50      157.37      8.23 o
   1  21   1        8.70        0.11      4.11 o
   2  21   1        9.00       13.73      3.53 o
   3  21   1       45.55       28.66      3.09 o
   4  21   1        5.68        1.96      2.77 o
   5  21   1      127.16      162.29      5.67 o
   6  21   1       20.51       27.16      4.30 o
   7  21   1        2.47       -0.46      4.19 o
   8  21   1       23.91       30.15      5.73 o
   9  21   1        5.78       -2.85      4.98 o
  10  21   1        7.93       -5.04      5.04 o
 -10  22   1        5.45        6.02      5.29 o
  -9  22   1        0.68       -0.09      4.95 o
  -8  22   1        2.05       -5.73      5.73 o
  -7  22   1        5.01       -3.64      3.64 o
  -6  22   1        1.01        1.03      3.06 o
  -5  22   1       36.62       33.80      4.45 o
  -4  22   1       27.37       20.74      4.29 o
  -3  22   1       47.26       37.17      4.87 o
  -2  22   1      139.99      150.59      7.09 o
  -1  22   1       60.13       55.64      6.19 o
   0  22   1        1.05        1.37      5.05 o
   1  22   1        7.36        6.79      4.31 o
   2  22   1       17.02       10.09      3.93 o
   3  22   1        8.50       14.77      3.72 o
   4  22   1        0.60        2.29      3.28 o
   5  22   1       93.99       98.46      5.38 o
   6  22   1       20.72       22.62      4.17 o
   7  22   1        0.49        2.32      3.90 o
   8  22   1       25.91       21.28      6.50 o
   9  22   1        2.66       -2.48      5.35 o
  -9  23   1        0.78       -3.98      6.24 o
  -8  23   1        1.06       -4.40      4.40 o
  -7  23   1        0.63       -4.31      4.31 o
  -6  23   1       25.23       18.71      3.77 o
  -5  23   1        1.80        1.76      6.93 o
  -4  23   1       64.06       72.20      6.34 o
  -3  23   1        0.01       -1.99      4.10 o
  -2  23   1        1.74       -1.43      4.21 o
  -1  23   1        1.53        2.16      5.03 o
   0  23   1       12.98        6.28      5.43 o
   1  23   1       17.49       17.37      4.18 o
   2  23   1        7.84        7.39      3.82 o
   3  23   1       27.55       21.14      4.35 o
   4  23   1       52.97       70.65      5.05 o
   5  23   1        2.39       -0.65      5.51 o
   6  23   1        1.81       -4.44      4.44 o
   7  23   1        8.98       12.70      4.75 o
   8  23   1        1.83       -5.94      6.10 o
  -8  24   1        0.23        0.87      4.23 o
  -7  24   1        6.72       -0.56      4.52 o
  -6  24   1        6.86        2.13      3.68 o
  -5  24   1       21.42       21.47      4.78 o
  -4  24   1        6.36        7.03      4.91 o
  -3  24   1        1.13       -4.00      4.57 o
  -2  24   1       52.48       66.14      5.95 o
  -1  24   1       65.99       78.25      7.95 o
   0  24   1       21.84       13.89      9.15 o
   1  24   1        1.87       -4.99      4.99 o
   2  24   1        2.87        8.62      3.87 o
   3  24   1       52.42       67.87      5.37 o
   4  24   1        0.48       -2.44      4.05 o
   5  24   1        8.20        7.97      4.04 o
   6  24   1        6.48        3.47      5.15 o
   7  24   1        2.20        8.84      4.80 o
   8  24   1       15.76       10.88      6.28 o
  -8  25   1        8.93       13.62     10.66 o
  -7  25   1        3.34       -3.61      5.43 o
  -6  25   1        4.33        4.41      4.21 o
  -5  25   1        0.01       -3.15      4.53 o
  -4  25   1       11.52       11.90      5.98 o
  -3  25   1        0.43       -0.38      4.91 o
  -2  25   1       29.37       24.70      6.21 o
  -1  25   1       76.91       78.38      7.70 o
   0  25   1        0.50        0.97      5.63 o
   1  25   1       26.35       18.21      6.18 o
   2  25   1       18.10       13.80      5.46 o
   3  25   1        2.49        2.57      5.09 o
   4  25   1       30.83       36.13      6.71 o
   5  25   1        0.26       -1.56      5.02 o
   6  25   1        4.53        4.63      5.81 o
   7  25   1        4.69       15.47      5.10 o
  -6  26   1       11.58       11.48      4.76 o
  -5  26   1       31.06       28.11      6.54 o
  -4  26   1        6.80        6.22      6.49 o
  -3  26   1        5.60        2.55      5.18 o
  -2  26   1        6.34       -3.28      6.79 o
  -1  26   1        1.27        1.20      5.84 o
   0  26   1       14.81       13.40      6.50 o
   1  26   1       26.92       22.50      7.87 o
   2  26   1       11.95        6.39      5.25 o
   3  26   1        6.57        4.67      5.98 o
   4  26   1        8.09        2.83      5.97 o
   5  26   1        1.04        3.79      4.80 o
   6  26   1        0.59       -0.57      5.99 o
  -5  27   1        5.34        3.57      8.80 o
  -4  27   1       21.93       20.26      6.54 o
  -3  27   1       14.64        0.70      6.82 o
  -2  27   1        9.80       10.62      7.01 o
  -1  27   1        4.25        3.60      6.25 o
   0  27   1        5.76       -1.80      6.04 o
   1  27   1        9.70       23.95      7.69 o
   2  27   1        7.10        7.98      9.43 o
   3  27   1        9.74        9.65      6.66 o
   4  27   1        6.51       13.72      6.25 o
  -3  28   1        2.14       -3.12      8.34 o
  -2  28   1        2.03       -3.74      7.12 o
  -1  28   1        3.07       -7.08      7.08 o
   0  28   1        0.02        1.13      6.41 o
   1  28   1        1.87        0.90      9.01 o
   2  28   1       11.67        2.70      7.60 o
 -16   0   2       58.78       25.47     13.03 o
 -15   0   2        0.77       -0.03      7.92 o
 -14   0   2      264.01      276.74     26.36 o
 -13   0   2        0.08       -3.77      6.83 o
 -12   0   2       68.19       64.03      8.35 o
 -11   0   2       96.31       78.81      8.58 o
 -10   0   2     2191.75     2139.58     43.14 o
  -9   0   2       32.29       38.19      5.40 o
  -8   0   2     1159.13     1246.31     30.50 o
  -7   0   2     1490.23     1490.21     29.74 o
  -6   0   2       14.89       11.99      2.34 o
  -5   0   2     5797.05     5788.68     71.72 o
  -4   0   2     2494.13     2558.87     37.62 o
  -3   0   2    15164.51    15693.43    226.59 o
  -2   0   2    35493.96    34642.75    344.16 o
  -1   0   2      275.02      315.42      4.10 o
   0   0   2    27009.29    26420.13    326.84 o
   1   0   2      467.72      478.39      7.32 o
   2   0   2     3448.79     3663.12     52.40 o
   3   0   2     1304.41     1493.21     19.62 o
   4   0   2        4.40       -1.24      1.24 o
   5   0   2       85.74       78.00      2.82 o
   6   0   2     2995.95     3084.69     39.09 o
   7   0   2     2575.15     2596.12     69.30 o
   8   0   2      456.01      407.51     18.95 o
   9   0   2      923.27      822.14     30.21 o
  10   0   2       15.51       17.18     10.07 o
  11   0   2      518.00      531.90     26.06 o
  12   0   2       34.07       39.69     11.25 o
  13   0   2       93.56       99.51     14.81 o
  14   0   2       43.74       56.27     13.62 o
 -16   1   2       21.44       26.82     15.10 o
 -15   1   2       22.75       16.48      7.06 o
 -14   1   2       62.39       60.97      6.80 o
 -13   1   2      192.25      179.48     10.17 o
 -12   1   2        0.22        3.09      4.58 o
 -11   1   2      387.71      353.29      9.99 o
 -10   1   2      165.26      168.22      7.10 o
  -9   1   2      849.19      832.02     14.36 o
  -8   1   2     1266.84     1246.99     18.58 o
  -7   1   2      162.70      138.00      6.92 o
  -6   1   2      597.71      626.57      6.62 o
  -5   1   2     3026.86     3104.88     27.64 o
  -4   1   2     3785.37     3827.67     36.13 o
  -3   1   2     1251.69     1251.72     13.41 o
  -2   1   2     6173.67     6363.89     44.75 o
  -1   1   2     4494.97     4762.15     35.32 o
   0   1   2     4164.71     4473.51     34.95 o
   1   1   2        3.21       -0.87      0.87 o
   2   1   2     4309.84     4190.51     42.29 o
   3   1   2      559.31      543.18      5.78 o
   4   1   2      219.15      181.10      5.75 o
   5   1   2     1243.37     1145.77     11.16 o
   6   1   2      101.50       91.63      6.59 o
   7   1   2     2281.66     2184.30     25.72 o
   8   1   2      278.75      290.50     12.73 o
   9   1   2       11.86       23.78      9.77 o
  10   1   2      168.01      130.64      9.84 o
  11   1   2       72.64       79.28     23.10 o
  12   1   2       25.83       34.45      7.96 o
  13   1   2        4.02        3.80      7.50 o
  14   1   2        4.37       -7.58      8.88 o
 -16   2   2       10.47        3.21      8.58 o
 -15   2   2       35.36       29.15      7.05 o
 -14   2   2        0.22       -3.85      5.45 o
 -13   2   2        5.09        1.94      4.83 o
 -12   2   2      145.50      151.79      9.49 o
 -11   2   2       75.59       67.53      5.59 o
 -10   2   2       98.23       88.77      5.52 o
  -9   2   2      122.30      134.99      8.29 o
  -8   2   2        8.85       21.37      3.78 o
  -7   2   2     1749.31     1616.71     19.79 o
  -6   2   2      245.94      253.54      3.71 o
  -5   2   2        2.47        3.74      0.93 o
  -4   2   2     4922.58     5054.50     47.38 o
  -3   2   2      534.50      531.88      4.97 o
  -2   2   2      833.04      897.83      7.72 o
  -1   2   2      366.26      376.19      3.55 o
   0   2   2     4402.95     4763.52     35.32 o
   1   2   2     5302.15     5659.00     46.63 o
   2   2   2     9424.74     9562.60     94.77 o
   3   2   2     1655.84     1583.39     18.91 o
   4   2   2     4892.35     4630.53     40.67 o
   5   2   2      949.43      964.90      9.62 o
   6   2   2      324.94      361.04      7.33 o
   7   2   2     1699.40     1589.57     17.60 o
   8   2   2        4.69        3.75      4.38 o
   9   2   2      324.89      316.62     16.58 o
  10   2   2        2.33        2.68      8.88 o
  11   2   2      125.45      125.36      9.84 o
  12   2   2        0.54        1.24      9.77 o
  13   2   2       64.44       75.31     10.03 o
  14   2   2       10.64       25.08     15.40 o
 -16   3   2       31.72       32.28      9.63 o
 -15   3   2       15.63       18.90      8.88 o
 -14   3   2        5.10       -4.59      5.54 o
 -13   3   2      135.35      128.30     10.97 o
 -12   3   2      194.73      194.64      9.56 o
 -11   3   2       99.83      101.07     10.17 o
 -10   3   2       36.82       36.40      8.46 o
  -9   3   2      142.31      139.21      5.75 o
  -8   3   2     1309.20     1189.42     20.85 o
  -7   3   2      100.63      120.35      4.99 o
  -6   3   2       45.05       75.63      3.16 o
  -5   3   2     1196.87     1313.14     12.41 o
  -4   3   2     1190.74     1196.41     11.38 o
  -3   3   2      975.60     1002.48      8.79 o
  -2   3   2     1121.45     1248.73     12.40 o
  -1   3   2    21929.57    22090.06    160.96 o
   0   3   2    30106.99    29457.56    215.89 o
   1   3   2    10124.26    10766.76     87.33 o
   2   3   2     5941.12     6104.65    101.73 o
   3   3   2     1069.76     1036.17     10.80 o
   4   3   2      264.57      336.39      4.59 o
   5   3   2       16.44       14.24      1.32 o
   6   3   2       19.89       22.07      1.43 o
   7   3   2      298.73      277.29      6.43 o
   8   3   2      376.51      341.18      8.19 o
   9   3   2     2147.56     2016.82     41.67 o
  10   3   2      485.22      487.39     23.10 o
  11   3   2      361.38      330.90     14.66 o
  12   3   2       97.35       94.03     13.33 o
  13   3   2        4.80        8.32      7.92 o
  14   3   2       76.88      102.17     11.93 o
 -16   4   2      196.11      225.34     15.92 o
 -15   4   2      119.30      132.94     12.56 o
 -14   4   2       25.73       21.53      6.45 o
 -13   4   2       35.81       28.53      8.96 o
 -12   4   2       16.83       12.71      5.51 o
 -11   4   2      515.84      447.69     21.48 o
 -10   4   2     1687.93     1566.78     27.45 o
  -9   4   2     1111.77     1058.46     28.62 o
  -8   4   2       77.39       77.11      3.12 o
  -7   4   2     1916.69     1996.25     19.92 o
  -6   4   2     1093.48     1187.09     11.51 o
  -5   4   2     3475.28     3430.50     30.46 o
  -4   4   2     2204.62     2189.83     18.52 o
  -3   4   2        0.20        5.59      1.26 o
  -2   4   2    18101.59    17982.49    144.92 o
  -1   4   2      151.11      172.11      2.14 o
   0   4   2    11855.68    12337.22     94.72 o
   1   4   2     1799.87     1845.37     15.88 o
   2   4   2     4879.43     4863.27     49.34 o
   3   4   2      373.93      422.38      5.84 o
   4   4   2     1358.46     1467.21     13.23 o
   5   4   2       38.22       24.90      1.44 o
   6   4   2      306.93      251.17      3.62 o
   7   4   2      136.48      133.29      4.21 o
   8   4   2       13.17       12.68      2.26 o
   9   4   2      282.65      324.32     13.19 o
  10   4   2        1.35        1.89      6.48 o
  11   4   2       10.63       18.53      7.32 o
  12   4   2       10.81       18.55      7.92 o
  13   4   2        0.32       -6.90      6.90 o
  14   4   2        8.85       19.39      9.00 o
 -16   5   2        9.46       28.25      9.78 o
 -15   5   2        3.54        8.29      7.96 o
 -14   5   2        4.90        0.66      7.74 o
 -13   5   2       62.75       66.74      7.27 o
 -12   5   2      221.96      206.96      9.41 o
 -11   5   2      151.40      114.72      7.27 o
 -10   5   2      840.95      814.69     17.43 o
  -9   5   2      129.54      112.77      6.34 o
  -8   5   2        5.83       11.79      2.17 o
  -7   5   2     1415.60     1373.07     12.57 o
  -6   5   2      337.50      393.75      4.89 o
  -5   5   2      323.47      238.20      3.94 o
  -4   5   2      494.00      476.76      5.67 o
  -3   5   2     3443.71     3472.43     27.22 o
  -2   5   2     2093.82     2144.66     18.35 o
  -1   5   2       91.67       87.76      1.71 o
   0   5   2      388.95      421.97      4.20 o
   1   5   2    17417.89    17911.14    144.15 o
   2   5   2      974.37      977.46      9.66 o
   3   5   2      580.45      705.47      8.04 o
   4   5   2     5141.44     5546.80     48.48 o
   5   5   2      465.59      565.51      6.22 o
   6   5   2      885.74      817.95      8.75 o
   7   5   2       52.77       41.51      2.17 o
   8   5   2       60.34       68.99      3.39 o
   9   5   2      728.58      703.53     19.86 o
  10   5   2        0.63        4.74      6.28 o
  11   5   2      136.29      122.26      9.95 o
  12   5   2      115.11      127.90     11.05 o
  13   5   2        9.43        1.27      7.40 o
  14   5   2        0.07       12.78      8.88 o
 -15   6   2       34.14       39.61      9.63 o
 -14   6   2      100.48      119.22     11.31 o
 -13   6   2       29.96       38.17     12.73 o
 -12   6   2      102.23       95.41      7.40 o
 -11   6   2      339.11      290.62     10.69 o
 -10   6   2       44.04       32.89      5.33 o
  -9   6   2      443.35      435.58      7.70 o
  -8   6   2       41.38       51.30      2.62 o
  -7   6   2        4.85       17.69      1.49 o
  -6   6   2      911.38     1000.84     10.07 o
  -5   6   2       25.52       21.90      2.32 o
  -4   6   2       89.92       96.50      2.93 o
  -3   6   2     4761.37     5002.23     38.91 o
  -2   6   2      318.14      337.49      4.35 o
  -1   6   2      817.73      897.31      8.13 o
   0   6   2     3872.97     4039.76     33.50 o
   1   6   2       10.36       23.80      1.18 o
   2   6   2     1544.69     1457.19     12.32 o
   3   6   2     1459.89     1520.06     13.61 o
   4   6   2     1672.61     1803.62     17.06 o
   5   6   2      270.38      299.80      4.22 o
   6   6   2      183.37      197.94      3.48 o
   7   6   2       13.15        6.40      1.36 o
   8   6   2      648.11      601.96      7.68 o
   9   6   2       46.03       44.85      2.95 o
  10   6   2      227.14      202.31     13.62 o
  11   6   2      355.52      342.10     15.01 o
  12   6   2        2.35       -1.00      7.25 o
  13   6   2        1.49        7.47      8.16 o
  14   6   2        6.81       -2.24     14.51 o
 -15   7   2       13.28        2.07      7.83 o
 -14   7   2      137.67      158.84     13.92 o
 -13   7   2       14.39        8.88      7.12 o
 -12   7   2       13.48       20.50      6.90 o
 -11   7   2      955.40      890.25     23.87 o
 -10   7   2      195.24      213.77      6.58 o
  -9   7   2     1051.11     1028.43     14.39 o
  -8   7   2       11.48        3.19      1.44 o
  -7   7   2       20.89       20.60      1.58 o
  -6   7   2     2407.44     2468.15     21.58 o
  -5   7   2       20.11       30.79      3.02 o
  -4   7   2     5119.34     5144.30     42.20 o
  -3   7   2     3493.03     3233.05     27.27 o
  -2   7   2     1437.65     1497.71     13.46 o
  -1   7   2      668.76      723.41      7.98 o
   0   7   2        4.87        5.35      2.21 o
   1   7   2       60.38       51.76      2.38 o
   2   7   2     6573.96     6964.33     53.79 o
   3   7   2      238.68      302.84      5.09 o
   4   7   2      117.99       87.23      3.64 o
   5   7   2     1460.86     1514.12     14.08 o
   6   7   2      109.76       92.69      3.25 o
   7   7   2      138.82      152.72      3.31 o
   8   7   2      213.59      230.26      4.54 o
   9   7   2       47.83       42.66      3.29 o
  10   7   2        4.68        3.78      2.90 o
  11   7   2       20.93       20.48      7.50 o
  12   7   2       31.90       43.06      8.77 o
  13   7   2      121.69      165.31     27.25 o
  14   7   2        1.00        0.61      8.52 o
 -15   8   2       24.10       16.18      8.58 o
 -14   8   2       15.31       13.00      7.92 o
 -13   8   2        0.98       -6.06      6.06 o
 -12   8   2      128.43      131.10     15.10 o
 -11   8   2      154.15      156.52     14.22 o
 -10   8   2      272.65      266.28      7.21 o
  -9   8   2      749.24      740.27     10.98 o
  -8   8   2      357.67      303.04      4.55 o
  -7   8   2        4.79        8.05      1.73 o
  -6   8   2      147.56      132.30      4.27 o
  -5   8   2      141.67      139.53      4.17 o
  -4   8   2      190.00      177.17      5.51 o
  -3   8   2      195.61      245.05      3.56 o
  -2   8   2     1500.34     1593.51     13.66 o
  -1   8   2     6008.82     6023.95     52.53 o
   0   8   2     3922.77     4031.85     38.50 o
   1   8   2       35.87       26.83      1.31 o
   2   8   2     1877.32     2010.58     17.77 o
   3   8   2     1417.09     1466.85     12.77 o
   4   8   2        4.56       -0.63      1.26 o
   5   8   2      496.54      494.83      6.44 o
   6   8   2       77.76       84.03      2.63 o
   7   8   2      342.55      340.11      4.99 o
   8   8   2      138.76      154.31      4.13 o
   9   8   2      246.94      240.46      5.22 o
  10   8   2      208.55      228.63      6.12 o
  11   8   2       87.93       96.72     12.73 o
  12   8   2        6.69        1.31      6.90 o
  13   8   2        2.63       -1.40     15.40 o
  14   8   2       10.21       -5.42      8.35 o
 -15   9   2        0.47        0.99      7.74 o
 -14   9   2       12.11       18.54     12.44 o
 -13   9   2        1.75       -6.06      6.06 o
 -12   9   2        5.03        1.78      6.28 o
 -11   9   2       77.42       82.59      6.50 o
 -10   9   2       16.95       12.66      4.87 o
  -9   9   2       22.18       22.42      2.38 o
  -8   9   2        1.28       -2.01      2.01 o
  -7   9   2      647.40      688.81      8.81 o
  -6   9   2      389.46      430.27      7.14 o
  -5   9   2     2416.03     2604.14     25.86 o
  -4   9   2     3743.31     3732.87     31.60 o
  -3   9   2     2420.58     2394.18     20.03 o
  -2   9   2     1085.47     1182.96     11.16 o
  -1   9   2      161.09      177.83      4.21 o
   0   9   2      227.97      249.72      4.91 o
   1   9   2      410.27      395.97      4.94 o
   2   9   2        5.88        2.21      1.28 o
   3   9   2      429.51      426.28      5.09 o
   4   9   2      840.52      780.54      8.83 o
   5   9   2      137.23      136.51      4.81 o
   6   9   2      837.49      879.37      9.69 o
   7   9   2        9.67       11.33      2.02 o
   8   9   2        5.83        0.18      2.06 o
   9   9   2        8.42        3.91      2.65 o
  10   9   2       22.04       21.53      3.50 o
  11   9   2       12.29       12.61      7.25 o
  12   9   2       26.68       11.19      7.92 o
  13   9   2       11.87       26.65      9.10 o
  14   9   2        0.95      -12.44     12.44 o
 -15  10   2        2.56       -6.56     15.70 o
 -14  10   2       27.19       20.21      8.16 o
 -13  10   2        0.01       -6.22      6.70 o
 -12  10   2        0.29       -0.45      6.06 o
 -11  10   2        4.29        7.18      3.19 o
 -10  10   2       44.16       47.76      3.10 o
  -9  10   2      702.05      611.14      9.07 o
  -8  10   2      275.10      271.84      5.52 o
  -7  10   2       34.16       33.20      2.50 o
  -6  10   2       16.90       11.02      1.58 o
  -5  10   2      866.47      806.14      8.94 o
  -4  10   2        3.47        7.04      1.55 o
  -3  10   2      179.68      141.59      3.15 o
  -2  10   2     1538.96     1467.44     13.08 o
  -1  10   2      263.35      253.89      4.68 o
   0  10   2        2.76        1.82      2.19 o
   1  10   2      582.18      620.03      6.90 o
   2  10   2      489.47      512.17      6.16 o
   3  10   2      297.19      310.12      4.66 o
   4  10   2      239.92      263.51      4.31 o
   5  10   2       15.47       24.57      2.27 o
   6  10   2     1159.09     1135.91     13.29 o
   7  10   2       13.59       15.37      2.30 o
   8  10   2       76.88       63.97      3.42 o
   9  10   2       37.43       33.73      2.84 o
  10  10   2      211.40      201.18      7.79 o
  11  10   2       50.29       47.86      4.87 o
  12  10   2        0.11        1.78     11.85 o
  13  10   2        8.23       21.32     13.62 o
 -15  11   2        8.19       15.70      9.21 o
 -14  11   2        9.55        5.20      8.29 o
 -13  11   2        0.08       -4.51      7.11 o
 -12  11   2       13.29       15.52      3.19 o
 -11  11   2      119.40      111.59     10.14 o
 -10  11   2       83.40       83.01      3.99 o
  -9  11   2       77.14       74.03      4.02 o
  -8  11   2       93.81       82.91      3.41 o
  -7  11   2      187.33      175.26      4.92 o
  -6  11   2      114.21      131.85      3.66 o
  -5  11   2        0.31       -1.38      1.38 o
  -4  11   2      247.93      279.70      4.47 o
  -3  11   2      384.79      401.99      6.51 o
  -2  11   2     1688.75     1582.84     15.60 o
  -1  11   2       54.23      103.27      2.69 o
   0  11   2      188.62      197.32      3.41 o
   1  11   2        5.76       25.70      1.82 o
   2  11   2      466.07      526.82      6.87 o
   3  11   2       13.80        5.35      1.65 o
   4  11   2       11.88        5.94      1.73 o
   5  11   2      107.92       93.20      3.04 o
   6  11   2       86.91       63.25      3.13 o
   7  11   2        3.95       -1.75      2.31 o
   8  11   2       81.77       93.45      4.35 o
   9  11   2       11.95       23.49      3.13 o
  10  11   2        4.28        6.69      2.94 o
  11  11   2       19.53       12.94      6.58 o
  12  11   2        0.42       17.77     13.03 o
  13  11   2        4.78       13.62     13.62 o
 -14  12   2        5.83        1.58      7.74 o
 -13  12   2        5.63       -4.44      6.70 o
 -12  12   2       18.42       12.82      4.55 o
 -11  12   2       60.31       62.57      5.93 o
 -10  12   2      129.56      138.32      5.05 o
  -9  12   2      117.70      117.28      4.98 o
  -8  12   2      349.71      362.03      7.40 o
  -7  12   2       15.14       14.50      3.85 o
  -6  12   2       66.21       64.83      2.88 o
  -5  12   2      386.12      380.16      5.21 o
  -4  12   2       71.66       63.61      2.45 o
  -3  12   2        2.10        8.38      1.71 o
  -2  12   2     1336.86     1389.53     14.10 o
  -1  12   2        1.33       -1.37      1.37 o
   0  12   2     1753.53     1640.33     15.23 o
   1  12   2       39.97       52.01      2.35 o
   2  12   2        0.18       -0.54      1.66 o
   3  12   2      205.86      206.36      4.04 o
   4  12   2      102.87       88.73      2.72 o
   5  12   2      180.45      158.25      4.06 o
   6  12   2       70.39       86.60      3.32 o
   7  12   2       66.27       65.07      3.92 o
   8  12   2      167.46      145.51      6.37 o
   9  12   2        7.28        1.88      3.55 o
  10  12   2       14.89       19.66      3.80 o
  11  12   2       26.05       21.06      5.82 o
  12  12   2        9.89        3.36      5.30 o
  13  12   2       25.48       33.17     14.22 o
 -14  13   2        3.29       -7.54      7.54 o
 -13  13   2       19.30       21.32     11.55 o
 -12  13   2       32.85       34.20      5.82 o
 -11  13   2        5.31       -2.35      2.35 o
 -10  13   2       19.89       19.70      3.92 o
  -9  13   2       16.52       20.93      4.03 o
  -8  13   2      100.06       91.00      4.46 o
  -7  13   2      243.22      218.93      4.88 o
  -6  13   2      430.31      435.79      7.14 o
  -5  13   2     1306.33     1244.30     12.39 o
  -4  13   2        4.09        5.25      1.71 o
  -3  13   2      443.41      471.67      6.95 o
  -2  13   2      283.96      285.83      4.89 o
  -1  13   2       68.57       64.93      2.41 o
   0  13   2      277.57      255.82      4.24 o
   1  13   2      223.02      187.92      4.08 o
   2  13   2     1218.49     1350.91     15.04 o
   3  13   2       14.12       19.22      1.99 o
   4  13   2       68.99       67.25      2.51 o
   5  13   2        4.46       12.69      2.38 o
   6  13   2       56.06       59.88      4.05 o
   7  13   2        3.32        0.70      3.22 o
   8  13   2       10.73       -1.43      3.46 o
   9  13   2       36.34       67.63      5.15 o
  10  13   2       24.68       25.15      4.21 o
  11  13   2        0.51        0.93      5.46 o
  12  13   2       22.65       13.08      6.17 o
  13  13   2        3.80       17.77     13.03 o
 -14  14   2        7.49        4.51      8.16 o
 -13  14   2       30.70       48.08      6.10 o
 -12  14   2        4.53        3.51      5.30 o
 -11  14   2        0.89       -0.01      3.39 o
 -10  14   2        1.97        0.81      3.74 o
  -9  14   2       89.45       96.77      5.54 o
  -8  14   2      142.85      137.30      6.44 o
  -7  14   2      447.24      436.08      8.32 o
  -6  14   2       32.95       31.72      2.32 o
  -5  14   2        1.46        5.54      1.95 o
  -4  14   2       94.60      121.93      3.55 o
  -3  14   2      264.42      239.40      4.59 o
  -2  14   2       11.45        6.21      1.83 o
  -1  14   2       42.44       42.45      2.60 o
   0  14   2        0.43       -1.31      1.47 o
   1  14   2       54.61       79.82      2.89 o
   2  14   2       14.75       17.39      2.12 o
   3  14   2        5.93       20.59      2.31 o
   4  14   2     1476.33     1480.86     14.65 o
   5  14   2       49.85       61.58      3.39 o
   6  14   2      468.39      408.10     10.25 o
   7  14   2        8.15       -3.22      3.38 o
   8  14   2       15.45        5.68      3.86 o
   9  14   2        0.17       -3.03      3.83 o
  10  14   2       65.29       78.68      5.57 o
  11  14   2       43.34       52.02      7.22 o
  12  14   2       14.55       19.16      8.00 o
 -13  15   2        0.01        5.36      5.56 o
 -12  15   2       59.89       76.09     17.93 o
 -11  15   2        5.41        2.29      4.19 o
 -10  15   2        0.02       -3.77      4.36 o
  -9  15   2       63.33       76.89      5.24 o
  -8  15   2      204.99      200.19      7.51 o
  -7  15   2        9.94        3.03      2.93 o
  -6  15   2       21.37       31.81      2.75 o
  -5  15   2        4.80        4.56      2.40 o
  -4  15   2       27.07       35.88      2.67 o
  -3  15   2       10.17        6.04      2.04 o
  -2  15   2      214.15      246.72      4.75 o
  -1  15   2       64.03       43.91      2.09 o
   0  15   2      986.13     1005.71     10.38 o
   1  15   2       27.16       20.33      2.11 o
   2  15   2       77.08       74.76      3.27 o
   3  15   2      722.44      658.69      8.66 o
   4  15   2      156.28      128.23      4.18 o
   5  15   2      787.61      802.52     11.00 o
   6  15   2       60.18       42.56      4.97 o
   7  15   2       90.88       99.53      5.88 o
   8  15   2       11.37       11.30      4.03 o
   9  15   2        2.85       -1.46      4.06 o
  10  15   2       82.89       63.08      7.61 o
  11  15   2        1.56        5.02      8.04 o
  12  15   2        3.99        3.17      6.79 o
 -13  16   2       10.02        7.71      5.84 o
 -12  16   2        0.01       -2.30      3.33 o
 -11  16   2       13.74       15.66      4.37 o
 -10  16   2       12.74        5.62      4.26 o
  -9  16   2        5.95       -0.65      3.85 o
  -8  16   2        0.43       -0.64      3.66 o
  -7  16   2      137.31      120.65      5.35 o
  -6  16   2      140.76      117.38      4.18 o
  -5  16   2       24.59        5.90      3.11 o
  -4  16   2      105.12      110.34      4.03 o
  -3  16   2       46.53       43.58      2.82 o
  -2  16   2        5.20        5.68      1.90 o
  -1  16   2      216.09      220.91      4.61 o
   0  16   2        0.40       -0.76      1.26 o
   1  16   2       35.98       21.35      2.20 o
   2  16   2       42.04       39.27      2.80 o
   3  16   2       49.23       64.72      3.23 o
   4  16   2        0.47        3.38      2.50 o
   5  16   2       97.70      112.65      4.76 o
   6  16   2        7.11        5.98      3.04 o
   7  16   2       54.73       60.44      5.32 o
   8  16   2        1.60        3.43      4.07 o
   9  16   2        8.01        7.65      4.53 o
  10  16   2       42.45       50.39      5.46 o
  11  16   2        0.01       -3.94      3.94 o
  12  16   2        0.01        5.44      7.54 o
 -13  17   2        7.22       19.52      6.53 o
 -12  17   2        1.36       -2.65      3.89 o
 -11  17   2       48.35       47.03      5.27 o
 -10  17   2       17.87       15.08      4.50 o
  -9  17   2        2.57       -3.93      3.93 o
  -8  17   2        5.08        3.74      3.85 o
  -7  17   2       56.01       62.68      6.41 o
  -6  17   2       41.18       34.56      3.74 o
  -5  17   2       75.53       66.15      4.55 o
  -4  17   2      100.65      118.82      4.19 o
  -3  17   2       31.59       17.38      2.60 o
  -2  17   2      137.48      126.17      3.90 o
  -1  17   2      143.18      139.80      3.68 o
   0  17   2        1.10       -1.34      1.34 o
   1  17   2      251.05      212.49      5.02 o
   2  17   2      353.69      367.19      6.77 o
   3  17   2       52.21       43.41      3.09 o
   4  17   2      234.44      228.03      5.38 o
   5  17   2      162.34      154.92      5.41 o
   6  17   2      159.70      135.34      5.69 o
   7  17   2      107.65      126.26      7.27 o
   8  17   2        3.87        1.03      4.23 o
   9  17   2       52.41       71.33     10.69 o
  10  17   2       12.21       10.57      4.69 o
  11  17   2        0.10       -1.87      5.47 o
 -12  18   2        7.30        5.37      5.13 o
 -11  18   2       26.48       28.55      5.09 o
 -10  18   2       21.74       24.98      4.93 o
  -9  18   2        0.27       -4.01      4.01 o
  -8  18   2       45.12       28.71      3.34 o
  -7  18   2        4.79       -0.98      3.33 o
  -6  18   2       63.33       52.12      3.56 o
  -5  18   2       50.92       47.94      4.04 o
  -4  18   2      196.08      177.88      4.97 o
  -3  18   2        3.30       -0.66      2.38 o
  -2  18   2      255.77      248.64      5.90 o
  -1  18   2       41.02       29.76      2.59 o
   0  18   2       72.82       63.15      3.78 o
   1  18   2      340.79      343.50      6.56 o
   2  18   2      112.64      105.25      5.17 o
   3  18   2      421.22      406.73      6.96 o
   4  18   2      182.93      154.45      6.63 o
   5  18   2        6.61        1.47      2.63 o
   6  18   2       45.00       34.59      3.95 o
   7  18   2        3.91       -1.81      4.15 o
   8  18   2       17.18       15.56      4.97 o
   9  18   2       23.30       36.77      5.65 o
  10  18   2        2.41        5.27      4.64 o
  11  18   2        0.80       -4.47      4.47 o
 -12  19   2        0.35       -4.33      4.33 o
 -11  19   2       11.45        9.62      5.00 o
 -10  19   2        0.97       -4.03      4.56 o
  -9  19   2        4.69       -0.55      4.26 o
  -8  19   2        4.20       -1.54      3.87 o
  -7  19   2        8.33       -2.85      3.66 o
  -6  19   2        0.46       -2.93      2.93 o
  -5  19   2       73.63       68.15      3.97 o
  -4  19   2       30.10       12.49      2.91 o
  -3  19   2      272.51      251.88      5.75 o
  -2  19   2        1.38       -3.26      3.26 o
  -1  19   2       31.69       21.03      3.68 o
   0  19   2      134.44      137.05      5.70 o
   1  19   2        3.48       12.40      3.66 o
   2  19   2      229.25      246.24      5.77 o
   3  19   2       83.52       80.07      3.60 o
   4  19   2        3.04        2.10      2.75 o
   5  19   2       17.02       17.10      3.20 o
   6  19   2        1.86       -3.34      3.34 o
   7  19   2        1.20       -2.97      4.45 o
   8  19   2      104.45       81.07      6.38 o
   9  19   2        0.21       -4.56      4.56 o
  10  19   2        0.11       -4.35      5.73 o
 -11  20   2        2.90        8.71      5.13 o
 -10  20   2        1.21        5.40      4.53 o
  -9  20   2        7.59       12.50      4.91 o
  -8  20   2       35.22       34.18      5.87 o
  -7  20   2       25.01       10.07      3.62 o
  -6  20   2       39.51       35.69      3.76 o
  -5  20   2        1.38        2.26      2.91 o
  -4  20   2      337.92      330.07      8.03 o
  -3  20   2       58.20       69.11      4.48 o
  -2  20   2       50.18       51.42      4.63 o
  -1  20   2       50.40       39.91      4.36 o
   0  20   2       16.13       11.15      3.73 o
   1  20   2        0.11       -1.82      3.18 o
   2  20   2      120.61      107.70      4.89 o
   3  20   2        8.29        9.03      2.60 o
   4  20   2      190.52      189.44      5.83 o
   5  20   2       39.69       60.77      4.12 o
   6  20   2        2.46       -1.68      3.48 o
   7  20   2       43.41       71.09      6.20 o
   8  20   2        5.82       13.16      5.20 o
   9  20   2       28.90       27.25      5.62 o
  10  20   2        0.89       -4.99      4.99 o
 -11  21   2       82.17       97.61      7.34 o
 -10  21   2        7.80       11.92      4.99 o
  -9  21   2       18.48       13.28      5.12 o
  -8  21   2       16.56        5.69      3.71 o
  -7  21   2        1.46       -3.38      3.38 o
  -6  21   2        0.14       -3.26      3.49 o
  -5  21   2       27.56       14.41      3.91 o
  -4  21   2       20.05       31.10      4.11 o
  -3  21   2      237.41      245.24      8.49 o
  -2  21   2       25.10       33.82      4.78 o
  -1  21   2       42.48       23.38      4.98 o
   0  21   2       94.16       74.93      5.97 o
   1  21   2       13.13       12.20      3.65 o
   2  21   2       42.01       42.69      4.61 o
   3  21   2        0.41       -2.71      2.71 o
   4  21   2        0.14        3.03      3.34 o
   5  21   2        8.21        5.64      3.64 o
   6  21   2        0.00       -1.15      3.82 o
   7  21   2       34.42       38.26      4.54 o
   8  21   2       93.60      103.25      7.35 o
   9  21   2        4.76        6.66      5.12 o
 -10  22   2       11.01       16.22      7.35 o
  -9  22   2        0.07       -5.00      5.40 o
  -8  22   2        0.97       -3.79      3.79 o
  -7  22   2        0.26       -3.96      3.96 o
  -6  22   2        2.92        3.28      3.92 o
  -5  22   2       63.32       59.16      5.32 o
  -4  22   2       42.75       42.56      4.68 o
  -3  22   2      168.66      209.04      8.06 o
  -2  22   2       10.91       12.19      4.38 o
  -1  22   2        4.48       -2.89      5.18 o
   0  22   2        0.38       -4.42      4.42 o
   1  22   2       51.69       68.34      5.01 o
   2  22   2      143.08      154.77      6.01 o
   3  22   2       94.85      125.16      8.61 o
   4  22   2       29.71       28.62      4.28 o
   5  22   2       21.23       21.00      4.19 o
   6  22   2       60.24       57.29      5.73 o
   7  22   2       74.95       70.59      5.54 o
   8  22   2       32.62       29.11      6.94 o
   9  22   2        1.16        7.69      7.40 o
  -9  23   2        1.59       -5.49      5.49 o
  -8  23   2       20.66       32.94      4.84 o
  -7  23   2        3.25       -3.25      5.98 o
  -6  23   2       16.36       23.91      4.15 o
  -5  23   2       23.00       27.88      4.85 o
  -4  23   2        5.12       15.00      5.13 o
  -3  23   2       20.27       23.85      4.83 o
  -2  23   2       76.83       72.91      6.33 o
  -1  23   2       42.74       43.02      6.42 o
   0  23   2       24.38        6.70      5.47 o
   1  23   2       79.83       71.91      5.81 o
   2  23   2        3.32       11.45      3.68 o
   3  23   2       18.18       25.75      4.54 o
   4  23   2        0.07        0.41      3.71 o
   5  23   2       18.76       25.64      4.27 o
   6  23   2       22.77       31.59      5.41 o
   7  23   2       61.52       81.01      5.90 o
   8  23   2       12.68       27.59      7.14 o
  -9  24   2       39.04       33.13      7.29 o
  -8  24   2        5.36        3.90      4.50 o
  -7  24   2       15.50        3.12      4.75 o
  -6  24   2        7.66        8.82      4.04 o
  -5  24   2       34.43       36.72      5.28 o
  -4  24   2       78.14       87.03      6.62 o
  -3  24   2       55.88       63.40      6.38 o
  -2  24   2       64.51       65.36      7.01 o
  -1  24   2       25.58       38.55      6.40 o
   0  24   2       32.90       34.16      6.68 o
   1  24   2        6.24        5.34      5.82 o
   2  24   2       29.95       22.53      4.74 o
   3  24   2        2.51       -0.80      4.00 o
   4  24   2        1.76        1.27      3.97 o
   5  24   2        0.04        4.14      4.23 o
   6  24   2       20.27       34.63      5.52 o
   7  24   2        1.96        7.93      6.07 o
  -8  25   2        2.24        3.23      4.60 o
  -7  25   2        0.02       -3.88      4.63 o
  -6  25   2       20.32       15.79      4.25 o
  -5  25   2        0.00       -5.09      5.63 o
  -4  25   2        0.00       -1.18      5.63 o
  -3  25   2        2.74       -3.79      4.93 o
  -2  25   2        6.40        1.62      5.58 o
  -1  25   2        7.77        6.45      5.66 o
   0  25   2       84.50       96.14      8.26 o
   1  25   2        3.94        8.59      4.85 o
   2  25   2       28.33       42.73      5.18 o
   3  25   2        0.38        2.65      4.63 o
   4  25   2        5.21        6.49      4.94 o
   5  25   2       82.62       93.84      5.83 o
   6  25   2        1.31       -4.73      4.73 o
  -7  26   2        0.05      -10.07     10.07 o
  -6  26   2        0.01       -2.21      4.49 o
  -5  26   2        0.02        1.99      5.90 o
  -4  26   2        7.89        5.09      6.17 o
  -3  26   2        0.12        1.62      5.15 o
  -2  26   2        5.41        4.76      6.77 o
  -1  26   2       12.04        9.02      6.26 o
   0  26   2       53.20       52.47      9.23 o
   1  26   2        7.75       11.04      6.99 o
   2  26   2       11.66       13.06      5.62 o
   3  26   2       10.36       15.55      7.64 o
   4  26   2       18.62       25.58      5.67 o
   5  26   2        2.08        1.47      4.16 o
  -5  27   2        1.27       -5.57      5.57 o
  -4  27   2        0.71       -5.31      5.99 o
  -3  27   2        0.36       -2.67      5.29 o
  -2  27   2        2.01       11.16     10.73 o
  -1  27   2        3.14        7.69      6.50 o
   0  27   2        0.36        9.38      6.47 o
   1  27   2       37.78       64.19      9.41 o
   2  27   2        0.07       -3.83      5.53 o
   3  27   2        1.30        2.20      7.36 o
   4  27   2        9.67       12.11      7.74 o
  -3  28   2        4.94       -8.10      8.10 o
  -2  28   2        9.24        9.61      8.04 o
  -1  28   2        0.00       -8.38      8.38 o
   0  28   2       47.06       57.82      8.57 o
   1  28   2        1.34        2.00      8.71 o
 -16   1   3       19.52       26.91      8.77 o
 -15   1   3       21.51       23.49      8.58 o
 -14   1   3       79.50       84.18      9.21 o
 -13   1   3      124.79      154.12      9.07 o
 -12   1   3      174.19      201.32     14.08 o
 -11   1   3      101.53      120.09      7.27 o
 -10   1   3       29.37       22.32      4.99 o
  -9   1   3      119.77      102.36      5.69 o
  -8   1   3       15.95       15.05      2.16 o
  -7   1   3      200.35      262.42      3.71 o
  -6   1   3     2914.73     3084.16     32.08 o
  -5   1   3     2527.93     2380.40     25.23 o
  -4   1   3      662.86      643.25      6.34 o
  -3   1   3     4656.45     4754.08     36.88 o
  -2   1   3       63.30       75.36      1.93 o
  -1   1   3     5837.69     5949.78     49.20 o
   0   1   3     5496.41     6252.27     51.60 o
   1   1   3     5103.99     5050.98     51.67 o
   2   1   3     3933.09     4177.44     39.61 o
   3   1   3      183.56      129.60      3.05 o
   4   1   3      654.70      673.35      7.43 o
   5   1   3     1947.28     1944.41     18.32 o
   6   1   3      942.45      827.88      8.95 o
   7   1   3        1.80        0.35      1.43 o
   8   1   3      443.32      452.54      6.53 o
   9   1   3      130.79      100.05      8.58 o
  10   1   3       52.49       34.18      7.74 o
  11   1   3        0.00       -6.52      7.12 o
  12   1   3        7.46       14.87      7.92 o
  13   1   3       17.47       19.29      8.16 o
  14   1   3       24.71       47.58     18.95 o
 -16   2   3       56.83       60.61     10.03 o
 -15   2   3       17.55       14.97      8.16 o
 -14   2   3       38.99       53.01      7.13 o
 -13   2   3       48.36       50.25      6.72 o
 -12   2   3      159.11      178.41      9.20 o
 -11   2   3      549.98      541.47     15.75 o
 -10   2   3      730.80      728.44     15.94 o
  -9   2   3      415.03      378.53     10.03 o
  -8   2   3      393.61      408.61      6.08 o
  -7   2   3       62.83       63.28      2.87 o
  -6   2   3       23.53       20.47      2.05 o
  -5   2   3     2363.42     2530.03     26.72 o
  -4   2   3     2735.76     2938.15     25.80 o
  -3   2   3       91.42       84.22      1.77 o
  -2   2   3     3548.48     3805.57     33.68 o
  -1   2   3    24337.45    24319.79    186.47 o
   0   2   3      639.49      662.00      7.15 o
   1   2   3     7941.93     8590.59     86.73 o
   2   2   3      613.31      603.61      7.18 o
   3   2   3      487.06      488.22      6.72 o
   4   2   3      191.74      203.54      3.50 o
   5   2   3       34.14       26.95      2.99 o
   6   2   3       97.19       90.66      2.77 o
   7   2   3       46.47       42.47      1.95 o
   8   2   3      761.55      692.96      8.93 o
   9   2   3        0.24       -4.87      5.55 o
  10   2   3       50.74       47.47      8.88 o
  11   2   3       14.53        9.05      7.70 o
  12   2   3      160.52      154.83     15.10 o
  13   2   3       69.63       86.21     10.87 o
  14   2   3        0.39        3.75      8.16 o
 -16   3   3        9.57        6.94      9.18 o
 -15   3   3       57.69       67.56      9.08 o
 -14   3   3      161.80      155.80      9.77 o
 -13   3   3       12.16       15.66      5.46 o
 -12   3   3      283.33      313.22     11.62 o
 -11   3   3       90.12       76.90      6.68 o
 -10   3   3      444.46      459.89     11.97 o
  -9   3   3       11.86        5.91      5.45 o
  -8   3   3      407.34      426.89      6.40 o
  -7   3   3     1505.80     1475.14     14.18 o
  -6   3   3     1723.30     1889.41     17.69 o
  -5   3   3     4988.90     5233.86     53.56 o
  -4   3   3       45.58       58.08      2.61 o
  -3   3   3       38.18       69.98      2.13 o
  -2   3   3      230.82      226.46      3.36 o
  -1   3   3     3962.27     4055.13     32.19 o
   0   3   3     4707.40     4848.96     42.55 o
   1   3   3     7882.23     7762.09     72.28 o
   2   3   3      598.98      561.94      6.89 o
   3   3   3     1793.48     1705.72     18.68 o
   4   3   3      894.04      798.86     10.99 o
   5   3   3     1198.24     1155.89     11.80 o
   6   3   3      499.44      486.76      6.17 o
   7   3   3        1.74        1.38      1.47 o
   8   3   3       98.89       92.53      4.06 o
   9   3   3       25.94       26.60      3.61 o
  10   3   3      373.77      383.38     20.43 o
  11   3   3       17.26       12.26      6.90 o
  12   3   3        8.78        8.88      8.88 o
  13   3   3        4.32       12.91      8.16 o
  14   3   3       26.12       29.25     16.29 o
 -16   4   3       22.69       12.22      9.00 o
 -15   4   3        0.38        3.53      7.95 o
 -14   4   3        4.57        2.12      5.88 o
 -13   4   3        1.30       -4.90      4.92 o
 -12   4   3       15.94       23.30      5.79 o
 -11   4   3       23.08       26.06      5.75 o
 -10   4   3      652.68      614.30     14.34 o
  -9   4   3      237.17      230.22      5.05 o
  -8   4   3      272.35      231.17      3.49 o
  -7   4   3       95.51      100.57      2.62 o
  -6   4   3     1679.40     1713.39     16.25 o
  -5   4   3    10532.60    11266.30    103.56 o
  -4   4   3      827.11      844.47      7.90 o
  -3   4   3      116.64      126.48      2.77 o
  -2   4   3      513.26      498.45      5.47 o
  -1   4   3      500.35      604.04      8.02 o
   0   4   3     3698.53     3939.74     32.81 o
   1   4   3       13.87       19.27      1.32 o
   2   4   3      603.74      625.04      7.49 o
   3   4   3      578.95      558.57      7.05 o
   4   4   3        5.29        1.79      1.12 o
   5   4   3     1860.96     1986.96     18.90 o
   6   4   3     1695.14     1708.47     16.64 o
   7   4   3       46.13       36.27      1.98 o
   8   4   3       47.40       44.63      2.47 o
   9   4   3        9.39       10.70      4.19 o
  10   4   3        5.88        1.78      6.28 o
  11   4   3       19.37       12.33      6.97 o
  12   4   3       25.77       27.25      8.38 o
  13   4   3       21.27       30.21      9.77 o
  14   4   3       26.56       24.22      9.25 o
 -16   5   3       99.11      108.71     12.31 o
 -15   5   3       15.61       11.64     10.56 o
 -14   5   3       69.36       77.93      7.82 o
 -13   5   3       78.15       78.68      7.17 o
 -12   5   3       50.50       29.86      6.06 o
 -11   5   3      652.00      623.42     15.29 o
 -10   5   3       82.97       68.67      5.99 o
  -9   5   3      197.04      196.56      4.50 o
  -8   5   3     1106.35     1101.36     11.23 o
  -7   5   3        1.18        3.48      1.29 o
  -6   5   3       17.41       36.17      2.13 o
  -5   5   3      517.70      544.10     11.93 o
  -4   5   3       48.01       74.14      2.27 o
  -3   5   3     5484.97     5722.36     50.13 o
  -2   5   3      361.20      380.37      4.62 o
  -1   5   3       91.41      129.19      3.04 o
   0   5   3      689.14      689.32      7.08 o
   1   5   3     1818.07     1850.80     16.26 o
   2   5   3       37.93       43.67      2.29 o
   3   5   3        5.31       10.71      1.60 o
   4   5   3      209.05      212.77      6.87 o
   5   5   3      334.38      336.74      6.07 o
   6   5   3      102.71      109.46      4.10 o
   7   5   3       80.39       83.75      2.83 o
   8   5   3      503.33      458.23      7.15 o
   9   5   3      479.93      501.73      9.81 o
  10   5   3        2.97       -4.66      6.48 o
  11   5   3      279.34      263.09     14.17 o
  12   5   3       92.52       94.43     10.96 o
  13   5   3        8.99       10.51      7.92 o
  14   5   3       23.38       33.96     10.03 o
 -16   6   3       67.89       75.29     11.51 o
 -15   6   3       35.29       44.71      9.63 o
 -14   6   3       38.68       66.48      7.62 o
 -13   6   3       14.65       18.42      5.54 o
 -12   6   3        4.78        4.80      4.85 o
 -11   6   3      116.17      121.65      7.62 o
 -10   6   3       68.87       74.99      3.93 o
  -9   6   3       57.11       54.95      2.91 o
  -8   6   3      431.87      452.83      5.55 o
  -7   6   3     1158.51     1148.20     11.07 o
  -6   6   3       15.10       12.00      1.61 o
  -5   6   3     5289.57     5810.20     50.23 o
  -4   6   3      765.83      837.03      7.79 o
  -3   6   3       37.16       46.45      1.88 o
  -2   6   3        8.12        7.08      1.15 o
  -1   6   3     1316.60     1282.60     12.50 o
   0   6   3       65.09       71.08      1.84 o
   1   6   3     4825.98     5149.60     42.64 o
   2   6   3      390.47      482.41      5.92 o
   3   6   3     1205.04     1244.41     13.51 o
   4   6   3      273.40      255.09      4.97 o
   5   6   3      654.75      641.00      7.71 o
   6   6   3      163.52      141.06      3.46 o
   7   6   3       57.67       61.77      2.75 o
   8   6   3      378.18      388.64      6.71 o
   9   6   3        5.86       13.24      4.34 o
  10   6   3      139.82      121.41      6.15 o
  11   6   3       13.53       27.41      7.67 o
  12   6   3       16.56       23.69      9.48 o
  13   6   3       11.94       13.39      8.35 o
 -16   7   3        3.99      -11.25     11.85 o
 -15   7   3       14.42       11.37      8.58 o
 -14   7   3       17.66       22.02      8.16 o
 -13   7   3        0.00       -5.01      5.01 o
 -12   7   3      189.93      176.67      9.73 o
 -11   7   3       46.19       37.68      8.46 o
 -10   7   3       48.69       41.71      4.70 o
  -9   7   3        0.48       -1.70      1.70 o
  -8   7   3      511.73      526.08      6.29 o
  -7   7   3      414.21      421.14      5.74 o
  -6   7   3      445.31      416.24      5.60 o
  -5   7   3      206.38      202.31      4.58 o
  -4   7   3      324.51      272.52      3.67 o
  -3   7   3     7339.16     8059.52     65.86 o
  -2   7   3      200.58      171.24      3.11 o
  -1   7   3       64.40       75.86      2.75 o
   0   7   3      398.89      323.08      4.62 o
   1   7   3      452.80      463.11      6.74 o
   2   7   3      408.38      367.35      5.85 o
   3   7   3     1934.13     2032.25     20.78 o
   4   7   3       22.62       14.13      1.87 o
   5   7   3      195.86      165.05      4.01 o
   6   7   3       40.56       52.80      2.35 o
   7   7   3        6.19        6.88      2.47 o
   8   7   3      469.61      425.08      8.05 o
   9   7   3      131.84      126.23      3.97 o
  10   7   3       58.86       63.97      4.01 o
  11   7   3      108.01      119.58     10.62 o
  12   7   3       43.47       48.50      8.94 o
  13   7   3       14.80       27.74      9.61 o
 -15   8   3        0.29       -0.21      7.74 o
 -14   8   3       62.84       44.38     13.33 o
 -13   8   3        0.26       -2.31      6.66 o
 -12   8   3       74.78       76.99      6.92 o
 -11   8   3       15.94       18.28      2.76 o
 -10   8   3      237.27      207.71      5.97 o
  -9   8   3      885.97      884.50     10.72 o
  -8   8   3      211.40      237.64      4.17 o
  -7   8   3      543.87      527.02      6.84 o
  -6   8   3       28.23       33.24      1.46 o
  -5   8   3       64.13       33.61      1.76 o
  -4   8   3      146.39      138.06      2.73 o
  -3   8   3      462.00      487.28      5.33 o
  -2   8   3     1594.35     1705.35     16.59 o
  -1   8   3     1636.37     1583.17     16.23 o
   0   8   3     2639.22     2554.07     25.21 o
   1   8   3     1908.72     2014.23     18.02 o
   2   8   3       35.51       28.65      1.68 o
   3   8   3      389.13      420.65      5.72 o
   4   8   3      473.30      478.75      7.57 o
   5   8   3        0.40       -0.85      1.38 o
   6   8   3       63.47       67.76      2.76 o
   7   8   3      270.71      313.93      6.23 o
   8   8   3       33.53       55.65      3.19 o
   9   8   3       26.12       22.74      2.77 o
  10   8   3      144.36      150.36      7.66 o
  11   8   3       76.55       74.72      9.18 o
  12   8   3       11.10       16.95      8.09 o
  13   8   3       18.95       13.97      8.52 o
 -15   9   3       14.15        9.29      7.92 o
 -14   9   3       23.45       32.60      8.88 o
 -13   9   3       33.89       36.29      7.96 o
 -12   9   3        1.27       -6.06      6.06 o
 -11   9   3       86.59       94.47      4.96 o
 -10   9   3        2.04       -0.45      1.86 o
  -9   9   3       38.33       51.95      2.91 o
  -8   9   3      564.43      562.79      6.99 o
  -7   9   3     1279.48     1304.08     14.47 o
  -6   9   3       79.06       58.10      2.43 o
  -5   9   3      556.62      540.03      5.69 o
  -4   9   3     1283.90     1127.51     11.14 o
  -3   9   3     1739.17     1773.90     17.08 o
  -2   9   3     1373.01     1344.61     14.58 o
  -1   9   3       17.54        7.93      1.34 o
   0   9   3     5593.85     5943.87     55.77 o
   1   9   3      687.07      740.04      9.37 o
   2   9   3      339.34      342.13      5.25 o
   3   9   3     1648.84     1610.39     16.00 o
   4   9   3      155.81      127.26      3.46 o
   5   9   3        0.23       -1.55      1.55 o
   6   9   3       81.02       66.78      3.33 o
   7   9   3      784.67      798.82     11.20 o
   8   9   3      119.61      112.92      4.65 o
   9   9   3       54.87       44.55      3.31 o
  10   9   3       99.22       96.76      6.66 o
  11   9   3        0.03       -2.48      4.26 o
  12   9   3        7.55       10.07     11.85 o
  13   9   3       10.56       -7.92      7.92 o
 -15  10   3       13.32        7.70      8.38 o
 -14  10   3        5.85       10.37      7.54 o
 -13  10   3       61.35       52.37      8.77 o
 -12  10   3       19.70       27.43      3.90 o
 -11  10   3        1.44       15.67      4.44 o
 -10  10   3        7.05        6.15      2.33 o
  -9  10   3     1088.57     1090.13     14.88 o
  -8  10   3      472.00      468.97      6.86 o
  -7  10   3       58.64       69.28      3.28 o
  -6  10   3       19.46       24.03      2.16 o
  -5  10   3        0.08        2.11      1.39 o
  -4  10   3       55.35       64.09      2.26 o
  -3  10   3      207.67      191.46      4.67 o
  -2  10   3      238.77      273.66      5.05 o
  -1  10   3     2279.82     2412.91     26.47 o
   0  10   3      431.21      478.98      7.11 o
   1  10   3      987.01     1031.16     11.98 o
   2  10   3     3581.23     3374.13     33.27 o
   3  10   3     2376.34     2353.45     24.39 o
   4  10   3        0.15       -1.47      1.47 o
   5  10   3       24.50       49.43      2.73 o
   6  10   3        0.92       -0.88      1.63 o
   7  10   3        0.01        0.34      3.41 o
   8  10   3       12.08        5.25      2.81 o
   9  10   3       23.63       24.45      3.81 o
  10  10   3       98.81      106.11      4.98 o
  11  10   3       10.83       15.73      5.94 o
  12  10   3       45.80       49.99      9.61 o
  13  10   3       18.36       19.19      8.94 o
 -15  11   3        4.74       -3.54      8.16 o
 -14  11   3       45.67       47.85     18.07 o
 -13  11   3       56.36       42.68      8.35 o
 -12  11   3       61.97       53.74      5.52 o
 -11  11   3      269.35      279.45      9.92 o
 -10  11   3       48.35       38.08      4.22 o
  -9  11   3       61.08       72.25      4.32 o
  -8  11   3       26.18       18.36      2.62 o
  -7  11   3        1.00       -1.53      1.53 o
  -6  11   3      332.38      325.78      4.96 o
  -5  11   3      224.84      219.70      3.85 o
  -4  11   3      368.57      382.05      5.14 o
  -3  11   3      325.17      285.21      4.79 o
  -2  11   3       64.61       86.29      3.66 o
  -1  11   3     1427.24     1464.05     17.59 o
   0  11   3     3510.35     3513.67     34.49 o
   1  11   3      308.69      336.09      5.86 o
   2  11   3       12.37        9.51      2.10 o
   3  11   3      316.80      323.75      5.57 o
   4  11   3      107.72      104.43      3.35 o
   5  11   3      715.80      662.04     10.26 o
   6  11   3       12.20       19.83      2.74 o
   7  11   3      121.05      124.88      5.83 o
   8  11   3        7.98       12.07      3.66 o
   9  11   3        1.20       -0.94      3.28 o
  10  11   3        2.58        1.57      3.45 o
  11  11   3      118.43      131.20     12.08 o
  12  11   3        1.03      -11.25     11.25 o
  13  11   3       32.22       28.43     14.81 o
 -15  12   3        9.23       11.25     11.85 o
 -14  12   3        1.17       -6.90      6.90 o
 -13  12   3        0.02        0.10      9.18 o
 -12  12   3        2.07        1.70      4.87 o
 -11  12   3       20.42       19.24      2.90 o
 -10  12   3        4.19        6.12      2.93 o
  -9  12   3      324.42      277.37      6.98 o
  -8  12   3      823.96      760.13     15.91 o
  -7  12   3        0.29       -2.32      2.32 o
  -6  12   3       19.94       10.15      2.02 o
  -5  12   3      204.44      168.55      3.83 o
  -4  12   3      192.91      142.59      3.49 o
  -3  12   3      208.72      176.16      3.75 o
  -2  12   3      140.52      115.24      3.77 o
  -1  12   3     3333.05     3499.43     37.67 o
   0  12   3      339.57      388.22      6.55 o
   1  12   3      502.21      502.49      7.66 o
   2  12   3        7.17        8.11      2.30 o
   3  12   3       44.38       49.84      2.67 o
   4  12   3       98.85       72.32      3.00 o
   5  12   3       15.04       39.38      3.58 o
   6  12   3      201.03      241.66      8.55 o
   7  12   3       54.90       57.65      6.24 o
   8  12   3       40.49       28.99      4.88 o
   9  12   3       68.43       49.18      5.16 o
  10  12   3       18.15       18.46      5.98 o
  11  12   3        6.17       -6.24      6.24 o
  12  12   3        3.22        2.37      5.30 o
 -14  13   3        3.29       -4.00      9.18 o
 -13  13   3       86.44      120.07      7.67 o
 -12  13   3       26.15       21.63      5.63 o
 -11  13   3       20.50       11.84      3.65 o
 -10  13   3      226.16      233.71      7.74 o
  -9  13   3        1.75        7.19      3.49 o
  -8  13   3        0.81        0.03      3.95 o
  -7  13   3     1131.88     1117.98     13.48 o
  -6  13   3        2.46        2.28      1.83 o
  -5  13   3      133.87      115.85      3.36 o
  -4  13   3       65.75       88.58      2.89 o
  -3  13   3      103.33      108.81      3.41 o
  -2  13   3     1188.97     1178.68     14.00 o
  -1  13   3        1.91        4.29      1.64 o
   0  13   3     1160.66     1203.79     14.20 o
   1  13   3     1512.99     1392.07     15.99 o
   2  13   3       71.54       64.99      3.41 o
   3  13   3       73.72       48.21      3.02 o
   4  13   3      559.95      480.66     11.92 o
   5  13   3      378.54      356.79      6.67 o
   6  13   3      108.07      120.58      9.23 o
   7  13   3       26.12       33.23      4.86 o
   8  13   3       21.85        7.40      4.52 o
   9  13   3       24.84       24.28      5.08 o
  10  13   3       55.16       59.73      5.67 o
  11  13   3       34.45       35.84      7.66 o
  12  13   3       50.75       79.42      8.15 o
 -14  14   3        0.03        1.49      8.16 o
 -13  14   3       29.86       33.88      5.82 o
 -12  14   3       26.76       31.19      5.88 o
 -11  14   3        0.11       -3.62      3.62 o
 -10  14   3        6.88        5.94      3.75 o
  -9  14   3      141.06      148.49      6.70 o
  -8  14   3      301.41      306.16      9.71 o
  -7  14   3      165.18      194.69      5.56 o
  -6  14   3       52.63       66.40      3.02 o
  -5  14   3        4.39        2.91      2.19 o
  -4  14   3       90.51      106.66      3.71 o
  -3  14   3        1.23        3.74      1.84 o
  -2  14   3      505.51      504.40      8.01 o
  -1  14   3       94.00      115.55      4.13 o
   0  14   3      242.19      258.32      5.19 o
   1  14   3        3.94        4.24      2.25 o
   2  14   3      187.52      214.08      5.59 o
   3  14   3      164.26      177.23      5.01 o
   4  14   3        1.69        1.54      2.92 o
   5  14   3        9.76       -2.63      2.63 o
   6  14   3       46.07       36.30      4.41 o
   7  14   3       41.13       30.74      5.39 o
   8  14   3       46.05       40.03      5.66 o
   9  14   3       56.47       59.66      6.01 o
  10  14   3        3.67        1.28      4.65 o
  11  14   3        1.14       -3.56      3.56 o
  12  14   3       27.52       46.29      8.07 o
 -14  15   3       20.44       32.41      5.27 o
 -13  15   3        5.98        5.09      5.56 o
 -12  15   3        4.68        8.96      3.95 o
 -11  15   3       18.49       22.66      4.30 o
 -10  15   3        2.93       -3.61      3.61 o
  -9  15   3        0.23        3.47      3.72 o
  -8  15   3        0.34       -1.84      3.95 o
  -7  15   3      628.04      611.86      9.92 o
  -6  15   3     1451.49     1424.17     15.41 o
  -5  15   3      246.20      254.14      5.76 o
  -4  15   3     1170.64     1105.82     13.39 o
  -3  15   3      711.54      643.85      8.38 o
  -2  15   3       62.59       46.72      3.02 o
  -1  15   3       10.99        8.35      1.69 o
   0  15   3      154.03      183.52      4.67 o
   1  15   3      344.69      345.10      6.62 o
   2  15   3      720.33      723.14     11.21 o
   3  15   3       96.75       70.13      3.88 o
   4  15   3     1017.42     1115.84     12.83 o
   5  15   3      135.54      136.00      4.93 o
   6  15   3      121.19      130.12      6.49 o
   7  15   3      148.27      173.67      9.03 o
   8  15   3       94.62       80.19      6.71 o
   9  15   3        3.54        5.04      5.10 o
  10  15   3        0.66       -4.17      4.46 o
  11  15   3        6.87        2.55      4.35 o
 -13  16   3        1.40        3.03      5.71 o
 -12  16   3       78.73       92.99      5.81 o
 -11  16   3        2.31        3.42      4.10 o
 -10  16   3        0.88       -0.31      3.90 o
  -9  16   3       70.41       70.65      5.45 o
  -8  16   3       35.86       30.83      3.20 o
  -7  16   3       34.42       28.83      3.51 o
  -6  16   3        1.57       11.81      2.75 o
  -5  16   3      616.56      606.26      8.62 o
  -4  16   3      463.74      464.22      8.13 o
  -3  16   3      180.65      188.37      5.01 o
  -2  16   3      140.03      158.11      4.89 o
  -1  16   3      235.28      210.54      5.51 o
   0  16   3      274.03      228.31      5.61 o
   1  16   3      106.19      102.83      4.53 o
   2  16   3       16.44        7.16      2.99 o
   3  16   3        2.02        8.99      3.17 o
   4  16   3      135.85      119.29      4.46 o
   5  16   3      273.04      260.92      6.56 o
   6  16   3        0.21        1.54      3.82 o
   7  16   3      104.21      128.16      7.95 o
   8  16   3        0.48        1.48      4.85 o
   9  16   3       14.66       27.19      5.89 o
  10  16   3       18.91       20.16      5.31 o
  11  16   3        0.00        2.81      4.65 o
 -13  17   3        8.63        6.98      6.31 o
 -12  17   3        7.17       11.56      4.38 o
 -11  17   3       26.80       37.63      5.11 o
 -10  17   3        0.16       -4.09      4.09 o
  -9  17   3       16.47       13.28      4.23 o
  -8  17   3       58.72       67.00      4.23 o
  -7  17   3        4.72        2.89      3.40 o
  -6  17   3      907.08      909.09     12.08 o
  -5  17   3       36.95       47.56      3.24 o
  -4  17   3       58.40       55.71      3.41 o
  -3  17   3      157.63      165.19      4.65 o
  -2  17   3       85.96       59.98      3.95 o
  -1  17   3        4.12       -2.67      2.67 o
   0  17   3      112.38      136.03      4.84 o
   1  17   3       19.59       30.60      3.45 o
   2  17   3      594.87      616.97     10.52 o
   3  17   3        0.44        4.57      3.00 o
   4  17   3       82.72       65.98      3.81 o
   5  17   3      138.17      133.88      6.47 o
   6  17   3        3.17        1.83      4.76 o
   7  17   3        8.82        2.82      4.79 o
   8  17   3       39.46       25.64      6.08 o
   9  17   3        0.10       -4.19      5.10 o
  10  17   3        0.55       -4.87      4.87 o
  11  17   3       14.68       12.82      5.41 o
 -12  18   3        1.67        1.99      4.41 o
 -11  18   3        8.37        2.49      4.52 o
 -10  18   3        0.14        3.84      4.38 o
  -9  18   3        8.88        5.08      4.37 o
  -8  18   3       10.78        7.66      3.33 o
  -7  18   3       79.94       67.77      4.85 o
  -6  18   3       12.32       16.79      2.84 o
  -5  18   3       55.68       53.08      3.34 o
  -4  18   3       61.83       46.94      3.74 o
  -3  18   3        0.22        1.63      3.08 o
  -2  18   3       34.20       19.66      3.83 o
  -1  18   3      187.29      139.65      5.53 o
   0  18   3       69.92       64.41      4.86 o
   1  18   3        6.59        0.27      2.93 o
   2  18   3        4.95        3.10      3.14 o
   3  18   3       62.50       38.00      3.53 o
   4  18   3        2.95       -2.81      2.81 o
   5  18   3       12.63       17.53      4.34 o
   6  18   3      164.21      155.52      6.87 o
   7  18   3       96.51       97.39      7.62 o
   8  18   3        0.53        2.66      5.69 o
   9  18   3        2.99       -4.88      5.10 o
  10  18   3       13.45        2.84      6.39 o
 -12  19   3        1.84       12.35      4.89 o
 -11  19   3        0.03       -1.54      4.61 o
 -10  19   3       87.73      116.30      7.02 o
  -9  19   3        3.65        3.49      4.53 o
  -8  19   3       15.56       12.58      3.66 o
  -7  19   3       88.96       86.41      4.27 o
  -6  19   3        5.54        4.74      3.01 o
  -5  19   3      440.99      426.59      8.53 o
  -4  19   3        6.38        2.74      3.27 o
  -3  19   3       28.74       20.30      3.40 o
  -2  19   3      167.78      162.64      6.78 o
  -1  19   3       44.05       41.56      4.55 o
   0  19   3        6.99        0.40      3.39 o
   1  19   3       58.57       42.14      4.91 o
   2  19   3       15.04       20.42      3.77 o
   3  19   3       59.82       61.76      3.96 o
   4  19   3        7.60        6.84      3.31 o
   5  19   3        2.37       -3.75      3.75 o
   6  19   3       44.64       60.51      5.21 o
   7  19   3       14.11       12.95      5.96 o
   8  19   3       12.12        5.36      5.81 o
   9  19   3        1.82       -1.14      6.29 o
  10  19   3       67.19       90.19      8.55 o
 -11  20   3        1.79       -2.54      4.75 o
 -10  20   3        2.50        0.93      4.55 o
  -9  20   3        0.26        1.36      4.61 o
  -8  20   3        0.04        2.88      4.20 o
  -7  20   3       31.72       32.08      3.82 o
  -6  20   3        7.04        6.53      3.76 o
  -5  20   3       34.90       40.63      3.96 o
  -4  20   3        0.75       -0.87      3.10 o
  -3  20   3        2.01       -3.28      3.28 o
  -2  20   3        3.33       -1.40      3.58 o
  -1  20   3       84.57       93.64      6.77 o
   0  20   3        4.62        4.08      3.84 o
   1  20   3       63.65       41.91      4.59 o
   2  20   3        8.53        8.65      3.79 o
   3  20   3        0.97       -0.25      3.12 o
   4  20   3       11.79        3.41      3.62 o
   5  20   3       22.25       15.54      4.67 o
   6  20   3       37.41       33.48      4.83 o
   7  20   3       19.53       14.57      6.45 o
   8  20   3       40.08       50.05     12.49 o
   9  20   3        1.38       -3.44      5.93 o
 -11  21   3       13.86       16.42      7.92 o
 -10  21   3        1.53       -5.04      5.62 o
  -9  21   3       26.68       39.09      6.82 o
  -8  21   3       12.63        9.13      4.62 o
  -7  21   3       52.27       52.26      4.23 o
  -6  21   3        0.06       -3.64      3.64 o
  -5  21   3       42.64       43.48      4.63 o
  -4  21   3      134.75      144.19      5.80 o
  -3  21   3        2.42        2.85      3.91 o
  -2  21   3      171.83      195.34      7.12 o
  -1  21   3        0.02       -4.36      4.36 o
   0  21   3       57.93       65.16      5.97 o
   1  21   3       17.59       13.28      4.44 o
   2  21   3       52.47       82.65      5.70 o
   3  21   3       39.43       39.20      4.08 o
   4  21   3        0.59       -1.36      3.58 o
   5  21   3       14.46       16.57      4.84 o
   6  21   3       12.94        5.89      4.53 o
   7  21   3       14.50       19.77      6.57 o
   8  21   3        1.76       -3.67      5.84 o
   9  21   3       15.49       20.46      6.75 o
 -10  22   3        0.04       -5.73      5.73 o
  -9  22   3        0.16       -5.01      5.62 o
  -8  22   3       28.09       15.10      4.78 o
  -7  22   3       14.80        4.67      3.85 o
  -6  22   3        5.01        5.97      4.13 o
  -5  22   3       29.48       29.03      4.52 o
  -4  22   3        2.15        2.45      4.18 o
  -3  22   3       39.96       49.19      4.81 o
  -2  22   3        9.22       10.67      4.13 o
  -1  22   3        0.12       -0.74      4.46 o
   0  22   3        0.09        1.07      4.47 o
   1  22   3       10.06       16.01      4.11 o
   2  22   3       50.80       53.25      4.94 o
   3  22   3        1.34        0.24      3.85 o
   4  22   3       22.18       20.25      4.31 o
   5  22   3        3.81        9.85      6.84 o
   6  22   3        3.48        9.41      4.78 o
   7  22   3        9.54       11.72      6.31 o
   8  22   3        0.00       -1.42      7.60 o
  -9  23   3        1.54       -3.21      5.96 o
  -8  23   3        1.97       -1.75      4.45 o
  -7  23   3        0.05       -0.72      3.47 o
  -6  23   3       37.56       45.90      5.22 o
  -5  23   3        0.82       -0.51      4.32 o
  -4  23   3        1.45        3.27      4.68 o
  -3  23   3        0.27       -2.03      4.06 o
  -2  23   3        0.02        1.58      4.98 o
  -1  23   3       13.86       16.96      5.29 o
   0  23   3      122.23      141.85      7.91 o
   1  23   3        0.94        1.53      4.05 o
   2  23   3        4.64       11.00      4.26 o
   3  23   3        0.01       -1.53      3.95 o
   4  23   3        0.11        1.53      3.97 o
   5  23   3        4.36        5.10      4.87 o
   6  23   3        7.26        8.78      4.78 o
   7  23   3       13.34       18.55      6.92 o
  -9  24   3        0.06       -6.10      6.10 o
  -8  24   3        4.19        2.12      4.69 o
  -7  24   3        4.95       -2.55      3.55 o
  -6  24   3        0.52       -1.34      4.47 o
  -5  24   3       21.47       27.58      8.44 o
  -4  24   3       18.20       20.57      5.25 o
  -3  24   3        5.13        9.25      5.18 o
  -2  24   3        0.09        6.75      5.38 o
  -1  24   3        0.00        8.87      5.28 o
   0  24   3        0.83       -1.80      5.18 o
   1  24   3        0.06        2.98      5.02 o
   2  24   3        6.48        6.76      4.35 o
   3  24   3        2.59        3.77      4.67 o
   4  24   3       11.50        2.86      4.21 o
   5  24   3        0.38        3.85      5.81 o
   6  24   3        0.13        0.73      4.81 o
  -8  25   3        0.00       -4.03      5.85 o
  -7  25   3        2.60       -2.17      3.52 o
  -6  25   3        0.26       -0.70      4.58 o
  -5  25   3        2.94       10.33      5.85 o
  -4  25   3        7.30       12.18      5.99 o
  -3  25   3        0.00        1.09      5.02 o
  -2  25   3        9.40        3.65      6.27 o
  -1  25   3        2.98        4.66      5.98 o
   0  25   3        2.72        1.90      5.35 o
   1  25   3        5.91        1.44      6.64 o
   2  25   3        0.51       -2.70      4.31 o
   3  25   3       15.84       13.55      5.17 o
   4  25   3        9.06        8.86      5.21 o
   5  25   3        0.05       -1.22      4.99 o
  -6  26   3        2.99       -2.30      4.72 o
  -5  26   3        2.46        3.63      6.04 o
  -4  26   3        2.18        3.88      7.90 o
  -3  26   3        7.04       13.93      5.72 o
  -2  26   3       23.09       16.10      6.41 o
  -1  26   3       11.81       18.98      6.41 o
   0  26   3        0.11       -0.47      6.20 o
   1  26   3        3.24        0.81      7.12 o
   2  26   3        0.44       -1.79      4.96 o
   3  26   3        2.04        2.51      5.04 o
   4  26   3        1.39       -0.51      4.96 o
  -5  27   3        3.29        7.89      6.25 o
  -4  27   3        0.82       -0.61      6.10 o
  -3  27   3        9.76       -4.04      7.05 o
  -2  27   3        1.11        6.05      7.08 o
  -1  27   3       24.59       27.00      7.02 o
   0  27   3        0.39       -1.79      6.57 o
   1  27   3        0.26       -6.03      6.99 o
   2  27   3        0.12        5.03      6.30 o
   3  27   3        1.90       -0.52      8.00 o
  -1  28   3       12.99       16.37      7.11 o
 -16   0   4        5.49      -10.07     10.07 o
 -15   0   4      167.09      201.39     19.55 o
 -14   0   4      183.47      196.06     18.36 o
 -13   0   4      288.47      252.92     18.95 o
 -12   0   4      717.54      717.30     29.62 o
 -11   0   4      480.37      437.13     21.92 o
 -10   0   4      576.67      521.83     21.92 o
  -9   0   4     1067.19     1100.46     15.83 o
  -8   0   4        0.53       -1.67      2.49 o
  -7   0   4      187.90      199.14      6.34 o
  -6   0   4      187.98      147.40      5.35 o
  -5   0   4     1642.47     1967.21     25.09 o
  -4   0   4      202.39      120.63      3.23 o
  -3   0   4      656.45      639.35      8.98 o
  -2   0   4       81.67       69.30      2.63 o
  -1   0   4     4334.00     4474.44     64.43 o
   0   0   4     2197.23     2340.09     43.80 o
   1   0   4      313.01      248.93      8.00 o
   2   0   4      119.22      103.28      9.68 o
   3   0   4      580.12      528.11      9.25 o
   4   0   4      947.40     1054.98     18.34 o
   5   0   4      222.88      231.11      5.90 o
   6   0   4       15.75       25.87      3.03 o
   7   0   4        7.85       38.99      7.70 o
   8   0   4      421.94      446.68     10.34 o
   9   0   4      340.54      313.55      7.82 o
  10   0   4     1464.52     1460.65     48.57 o
  11   0   4        0.07        8.29     10.07 o
  12   0   4        8.55       -4.15     10.66 o
  13   0   4       23.71       39.69     13.03 o
 -16   1   4        6.92        0.63      7.32 o
 -15   1   4      182.27      199.54     22.51 o
 -14   1   4       56.35       70.81     21.62 o
 -13   1   4        0.80       13.76      6.48 o
 -12   1   4       79.92       99.04      8.80 o
 -11   1   4      111.25      144.53     10.05 o
 -10   1   4      102.79       91.04     10.96 o
  -9   1   4      736.39      741.09      8.67 o
  -8   1   4      362.19      369.88      5.99 o
  -7   1   4     3074.17     3162.90     33.37 o
  -6   1   4     1189.69     1262.97     14.70 o
  -5   1   4        8.42        3.13      1.08 o
  -4   1   4     1469.62     1513.34     12.82 o
  -3   1   4     2425.31     2575.16     20.93 o
  -2   1   4      206.63      181.02      2.83 o
  -1   1   4      563.29      533.86      8.00 o
   0   1   4      923.46      952.61     10.66 o
   1   1   4      225.39      179.01      4.01 o
   2   1   4      178.81      140.37      3.97 o
   3   1   4        0.17       -1.62      1.62 o
   4   1   4     2826.18     2736.55     29.33 o
   5   1   4      387.89      419.93      5.86 o
   6   1   4      206.99      207.96      5.06 o
   7   1   4     1091.04     1116.93     13.94 o
   8   1   4       19.27       14.61      3.61 o
   9   1   4        5.36        3.16      2.04 o
  10   1   4       74.94      105.15     15.40 o
  11   1   4       81.13       69.96      9.42 o
  12   1   4       31.83       30.65      9.00 o
  13   1   4       25.85       34.59     10.66 o
 -16   2   4       16.29       20.82      8.16 o
 -15   2   4       31.39       43.15      9.19 o
 -14   2   4        1.63        7.02      6.66 o
 -13   2   4       23.54       39.24      7.74 o
 -12   2   4       44.19       39.41      7.32 o
 -11   2   4      123.09      129.31      9.19 o
 -10   2   4       52.13       35.98      8.88 o
  -9   2   4      553.91      492.19      6.43 o
  -8   2   4     2418.90     2359.82     23.50 o
  -7   2   4      948.83      981.84     12.04 o
  -6   2   4      307.15      365.86      5.95 o
  -5   2   4      331.07      293.87      3.93 o
  -4   2   4       70.06       63.27      1.78 o
  -3   2   4       21.85       27.43      1.77 o
  -2   2   4     2362.74     2227.59     19.49 o
  -1   2   4       75.08       67.90      2.82 o
   0   2   4      914.43      900.77     10.91 o
   1   2   4       81.20      120.96      3.60 o
   2   2   4     4442.57     4520.12     43.28 o
   3   2   4     1981.18     1912.46     18.34 o
   4   2   4      350.14      284.33      6.22 o
   5   2   4       61.57       54.06      2.42 o
   6   2   4      106.94      105.68      3.41 o
   7   2   4      338.11      355.26      7.57 o
   8   2   4        3.97        5.46      3.86 o
   9   2   4      138.10      145.55      4.02 o
  10   2   4      135.29      151.28     11.29 o
  11   2   4       78.33       81.32     10.37 o
  12   2   4        3.21       10.57      8.16 o
  13   2   4        3.58        4.36      7.92 o
 -16   3   4        8.69        4.94     14.22 o
 -15   3   4       17.42       18.39      7.92 o
 -14   3   4      212.68      214.81     13.38 o
 -13   3   4      178.84      171.06     11.51 o
 -12   3   4       22.31       21.03      6.28 o
 -11   3   4     1743.20     1687.61     44.13 o
 -10   3   4      122.74      130.17      5.19 o
  -9   3   4       15.95        9.21      1.66 o
  -8   3   4      271.61      304.79      4.96 o
  -7   3   4      870.54      883.54     11.07 o
  -6   3   4       28.15       41.64      2.78 o
  -5   3   4      224.55      245.31      7.42 o
  -4   3   4        0.63       -0.88      0.88 o
  -3   3   4     7308.40     7483.34     57.81 o
  -2   3   4      249.54      262.04      3.82 o
  -1   3   4      144.77      167.80      3.62 o
   0   3   4     1610.03     1594.13     18.32 o
   1   3   4     3219.22     3640.59     38.44 o
   2   3   4     2491.65     2641.79     26.30 o
   3   3   4     2047.33     2001.09     19.12 o
   4   3   4       45.80       38.27      3.04 o
   5   3   4     1095.16     1047.32     11.36 o
   6   3   4       37.80       31.08      2.57 o
   7   3   4       94.78       73.97      3.81 o
   8   3   4     1378.43     1336.25     16.20 o
   9   3   4       50.93       34.20      2.60 o
  10   3   4        2.67       10.82      6.90 o
  11   3   4      294.23      317.92     15.08 o
  12   3   4        5.91       14.35      8.59 o
  13   3   4        1.24        1.48     14.81 o
 -16   4   4       36.42       40.38     10.37 o
 -15   4   4        8.94       17.88      7.74 o
 -14   4   4       41.74       39.02      8.09 o
 -13   4   4        9.50        5.83      6.48 o
 -12   4   4        0.77       -0.78      4.52 o
 -11   4   4        2.16        1.82      4.85 o
 -10   4   4      111.44       98.31      4.13 o
  -9   4   4      479.82      474.50      5.92 o
  -8   4   4      695.16      636.16      8.00 o
  -7   4   4      110.85      117.02      3.40 o
  -6   4   4       48.61       25.31      2.19 o
  -5   4   4     8657.38     9013.38     72.82 o
  -4   4   4     1244.58     1369.92     11.91 o
  -3   4   4       96.41       94.60      3.06 o
  -2   4   4      427.28      411.52      5.13 o
  -1   4   4      409.12      431.46      6.44 o
   0   4   4       16.52       18.88      1.53 o
   1   4   4      761.75      766.91      9.22 o
   2   4   4      842.90      879.58     10.35 o
   3   4   4       13.41       20.89      1.83 o
   4   4   4      107.48      105.25      3.62 o
   5   4   4     3039.88     2882.03     26.91 o
   6   4   4     1735.22     1776.37     17.67 o
   7   4   4       13.04       20.42      3.53 o
   8   4   4      251.98      230.60      5.62 o
   9   4   4      270.07      259.62      6.91 o
  10   4   4        1.16       -3.09      3.09 o
  11   4   4       42.68       46.03      8.68 o
  12   4   4       51.52       53.13      9.78 o
  13   4   4        5.02       10.35      8.77 o
 -16   5   4        4.76       -4.24      7.92 o
 -15   5   4        0.15       -3.55      7.32 o
 -14   5   4        8.48        2.67      6.66 o
 -13   5   4        2.81        5.53      5.11 o
 -12   5   4       18.43       18.13      5.30 o
 -11   5   4      193.48      200.73      9.34 o
 -10   5   4     1106.13     1073.88     15.05 o
  -9   5   4        4.36        9.08      1.79 o
  -8   5   4       71.40       72.05      2.56 o
  -7   5   4      239.78      183.61      3.91 o
  -6   5   4       25.96       13.65      1.59 o
  -5   5   4     2758.90     2797.87     23.75 o
  -4   5   4     1494.79     1559.33     14.29 o
  -3   5   4      260.46      256.72      4.18 o
  -2   5   4      889.05      920.68      9.83 o
  -1   5   4     1243.71     1217.38     14.28 o
   0   5   4      933.60      986.19     10.40 o
   1   5   4     2896.57     2887.09     26.49 o
   2   5   4     1091.12     1136.63     14.89 o
   3   5   4       18.60       27.38      1.97 o
   4   5   4     1552.63     1525.63     16.45 o
   5   5   4      165.37      150.10     11.70 o
   6   5   4      146.62      129.09      6.18 o
   7   5   4      494.82      480.78      8.21 o
   8   5   4       87.56       75.06      3.71 o
   9   5   4       74.15       74.32      3.40 o
  10   5   4       52.08       53.60      3.88 o
  11   5   4        0.60       -6.83      6.83 o
  12   5   4       13.82       14.27      8.77 o
  13   5   4       23.68        8.35      8.94 o
 -16   6   4       14.16       12.42     11.55 o
 -15   6   4       13.04        4.42      7.32 o
 -14   6   4        0.67       -3.68      5.45 o
 -13   6   4       20.71       26.40      5.58 o
 -12   6   4      317.17      316.60     11.10 o
 -11   6   4        2.54        0.90      2.47 o
 -10   6   4      548.97      517.66      6.65 o
  -9   6   4      353.66      342.73      5.58 o
  -8   6   4        0.02       -1.51      1.51 o
  -7   6   4       25.01       18.39      1.83 o
  -6   6   4      274.24      283.62      4.29 o
  -5   6   4      150.62      164.10      3.43 o
  -4   6   4       33.32       43.11      2.00 o
  -3   6   4       33.16       34.14      1.86 o
  -2   6   4        7.26        3.59      1.31 o
  -1   6   4        3.68       -0.56      1.01 o
   0   6   4     2627.03     2872.22     28.12 o
   1   6   4     4359.88     4672.57     41.69 o
   2   6   4     4979.29     4896.11     47.00 o
   3   6   4      187.70      149.07      3.84 o
   4   6   4      185.70      231.89      4.83 o
   5   6   4       14.38       15.48      3.00 o
   6   6   4       51.28       44.38      2.59 o
   7   6   4       81.00       86.25      3.75 o
   8   6   4        6.84        4.03      2.63 o
   9   6   4      251.73      260.77      6.18 o
  10   6   4       49.06       39.72      5.44 o
  11   6   4        4.08        8.36     10.07 o
  12   6   4       56.13       65.28     10.20 o
  13   6   4       92.12      121.18     13.92 o
 -16   7   4        1.62        8.88     11.85 o
 -15   7   4       31.64       27.55      7.03 o
 -14   7   4        0.14       -4.85      6.81 o
 -13   7   4       30.02       31.00      5.84 o
 -12   7   4        2.31        9.78      4.96 o
 -11   7   4      116.49       99.08      4.52 o
 -10   7   4       95.57       73.48      2.84 o
  -9   7   4      602.56      556.53      8.33 o
  -8   7   4        1.15        0.80      1.56 o
  -7   7   4      369.87      377.77      5.93 o
  -6   7   4      448.78      389.87      5.36 o
  -5   7   4     1569.31     1582.03     13.76 o
  -4   7   4       11.70       21.66      2.19 o
  -3   7   4     3448.09     3371.13     31.28 o
  -2   7   4      243.31      300.37      4.98 o
  -1   7   4     1417.92     1490.45     17.25 o
   0   7   4      301.65      307.11      4.52 o
   1   7   4     1674.82     1637.88     16.07 o
   2   7   4     2058.73     2049.98     19.72 o
   3   7   4      524.46      561.35      7.81 o
   4   7   4      179.24      213.89      4.70 o
   5   7   4        0.12       -1.51      1.51 o
   6   7   4      672.22      642.98      8.82 o
   7   7   4      459.24      438.34      8.17 o
   8   7   4      366.15      376.39      7.89 o
   9   7   4        8.57        3.83      3.34 o
  10   7   4       29.90       39.18      5.88 o
  11   7   4        2.22        5.09      7.08 o
  12   7   4        9.94       33.52     10.07 o
  13   7   4        1.47        8.82      8.82 o
 -15   8   4        3.97        3.70      7.50 o
 -14   8   4       37.57       56.06      6.96 o
 -13   8   4       13.15       14.19      5.65 o
 -12   8   4       57.88       90.93      7.47 o
 -11   8   4        2.28        2.30      2.85 o
 -10   8   4      108.18      124.51      4.07 o
  -9   8   4       47.23       45.85      2.88 o
  -8   8   4        3.53       -1.72      1.72 o
  -7   8   4       41.02       42.79      2.62 o
  -6   8   4      638.71      668.57      6.76 o
  -5   8   4      105.97      102.66      2.69 o
  -4   8   4      203.67      176.07      3.81 o
  -3   8   4      397.69      379.96      6.02 o
  -2   8   4      933.95      994.61     11.56 o
  -1   8   4      175.75      180.57      4.48 o
   0   8   4        0.52       -0.20      1.67 o
   1   8   4      151.08      156.97      3.47 o
   2   8   4      957.22      973.50     10.73 o
   3   8   4      743.29      792.64     10.05 o
   4   8   4      211.67      221.68      7.11 o
   5   8   4      104.73      101.18      3.73 o
   6   8   4        8.42        1.80      2.16 o
   7   8   4        3.90        2.76      2.90 o
   8   8   4       16.30       17.80      3.89 o
   9   8   4       97.99       99.56      5.42 o
  10   8   4       97.88       92.49      6.92 o
  11   8   4       10.64       13.15      4.69 o
  12   8   4       51.44       49.54     14.22 o
 -15   9   4        0.54        2.55      8.16 o
 -14   9   4       63.66       59.85      9.63 o
 -13   9   4       46.95       36.17      6.34 o
 -12   9   4       71.20       78.53      4.37 o
 -11   9   4       47.74       49.55      4.62 o
 -10   9   4      350.31      370.27      6.77 o
  -9   9   4       74.69       69.91      3.42 o
  -8   9   4       51.25       60.05      2.80 o
  -7   9   4       20.10       14.26      1.47 o
  -6   9   4      331.49      346.84      4.36 o
  -5   9   4       74.47      119.34      2.90 o
  -4   9   4        1.04       -1.64      1.80 o
  -3   9   4      202.19      191.75      4.19 o
  -2   9   4      592.07      640.34      8.50 o
  -1   9   4      959.18      900.25     11.97 o
   0   9   4     1359.30     1383.30     15.36 o
   1   9   4      383.61      369.12      5.25 o
   2   9   4       49.11       52.18      2.90 o
   3   9   4      533.93      563.83      7.37 o
   4   9   4      100.86       82.09      3.03 o
   5   9   4       74.48       86.33      4.00 o
   6   9   4       25.40       21.86      3.23 o
   7   9   4      211.92      216.84      7.23 o
   8   9   4       77.51       77.76      5.00 o
   9   9   4       42.97       29.36      4.79 o
  10   9   4       10.62       20.88      4.45 o
  11   9   4       30.59       44.75      5.94 o
  12   9   4        2.75       15.28      8.25 o
 -15  10   4        0.07       -0.61      7.50 o
 -14  10   4        0.68        2.26      7.08 o
 -13  10   4        4.79       10.37      7.12 o
 -12  10   4       51.76       40.41      5.53 o
 -11  10   4        0.00       -2.25      2.25 o
 -10  10   4      404.28      396.87      7.97 o
  -9  10   4       21.69       18.62      3.48 o
  -8  10   4      229.13      208.64      6.21 o
  -7  10   4      167.88      148.24      4.05 o
  -6  10   4      456.08      447.81      5.15 o
  -5  10   4       67.17       48.34      2.05 o
  -4  10   4        0.50       -1.64      1.64 o
  -3  10   4       77.17       73.95      2.90 o
  -2  10   4      314.96      348.92      5.92 o
  -1  10   4       30.29       24.90      2.63 o
   0  10   4       69.69       92.67      3.46 o
   1  10   4      297.44      310.57      5.67 o
   2  10   4        0.05       -0.07      1.60 o
   3  10   4      274.06      274.60      4.90 o
   4  10   4      179.65      144.16      3.97 o
   5  10   4      234.01      267.10      6.46 o
   6  10   4        0.96        4.43      3.27 o
   7  10   4       15.99       24.33      3.76 o
   8  10   4       47.67       55.90      4.67 o
   9  10   4        5.17       -0.28      3.66 o
  10  10   4        2.51        0.12      4.36 o
  11  10   4        1.42       -0.08      5.10 o
  12  10   4       12.33       23.43      8.35 o
 -15  11   4       39.13       33.84      9.61 o
 -14  11   4        0.71       -1.25      7.50 o
 -13  11   4      104.89      122.56      7.39 o
 -12  11   4        4.06        5.68      4.86 o
 -11  11   4       38.30       26.06      3.11 o
 -10  11   4       68.92       64.05      5.03 o
  -9  11   4       61.38       70.94      4.15 o
  -8  11   4      157.86      152.89      4.87 o
  -7  11   4       36.25       37.96      2.55 o
  -6  11   4      566.27      560.59      7.26 o
  -5  11   4        3.66        6.30      1.73 o
  -4  11   4       50.13       42.19      2.93 o
  -3  11   4       12.97       18.87      2.06 o
  -2  11   4      968.42      953.43     11.72 o
  -1  11   4      585.99      565.32      8.94 o
   0  11   4      331.65      305.03      5.75 o
   1  11   4      497.99      422.55      6.91 o
   2  11   4      192.14      227.21      5.46 o
   3  11   4        0.23       -2.00      2.00 o
   4  11   4       19.04        6.26      2.14 o
   5  11   4      121.71       89.18      4.06 o
   6  11   4       24.50       32.91      4.79 o
   7  11   4        0.47        5.40      4.42 o
   8  11   4        1.23       -3.34      3.48 o
   9  11   4      208.82      222.28      7.83 o
  10  11   4       16.26       12.34      4.15 o
  11  11   4       30.09       20.29      5.91 o
  12  11   4       13.27        9.30      4.86 o
 -15  12   4       21.94       20.73      8.80 o
 -14  12   4       29.61       22.31      8.58 o
 -13  12   4       24.53       28.18      5.66 o
 -12  12   4        3.41       10.39      7.32 o
 -11  12   4        5.07        4.32      3.49 o
 -10  12   4       41.63       31.10      4.44 o
  -9  12   4       75.94       79.64      5.22 o
  -8  12   4       84.68       74.13      6.02 o
  -7  12   4      263.56      225.61      5.50 o
  -6  12   4       63.01       75.47      2.75 o
  -5  12   4      168.81      182.17      4.18 o
  -4  12   4      134.80      136.63      4.46 o
  -3  12   4       53.87       52.53      2.79 o
  -2  12   4       14.46       12.39      2.38 o
  -1  12   4       69.25       58.89      3.38 o
   0  12   4      263.68      314.33      6.72 o
   1  12   4      269.22      275.54      7.92 o
   2  12   4      314.10      274.68      5.96 o
   3  12   4        2.35        5.15      2.49 o
   4  12   4      129.12      128.52      6.31 o
   5  12   4      708.28      695.85     15.35 o
   6  12   4       13.24        7.49      5.84 o
   7  12   4        2.94        2.25      3.55 o
   8  12   4       33.54       22.57      4.37 o
   9  12   4       63.42       66.57      5.40 o
  10  12   4       86.78       74.30      5.41 o
  11  12   4        0.89       -0.39      6.68 o
  12  12   4        0.01       -3.33      6.81 o
 -14  13   4       41.41       43.24      9.19 o
 -13  13   4       26.49       30.14      5.73 o
 -12  13   4      127.61      129.81      6.16 o
 -11  13   4       29.02       28.14      4.09 o
 -10  13   4       42.30       37.58      4.87 o
  -9  13   4        7.01        2.95      3.66 o
  -8  13   4      354.13      343.28     10.18 o
  -7  13   4      155.52      137.71      4.87 o
  -6  13   4      190.48      158.09      4.53 o
  -5  13   4      108.53       82.54      3.00 o
  -4  13   4      170.46      149.41      4.91 o
  -3  13   4       68.82       76.65      4.44 o
  -2  13   4      657.93      640.64      9.25 o
  -1  13   4      134.12      123.15      6.33 o
   0  13   4      113.27      107.58      4.01 o
   1  13   4       34.31       14.54      2.44 o
   2  13   4        4.68       -2.21      2.21 o
   3  13   4      306.71      271.31      7.22 o
   4  13   4       85.63       81.21      5.43 o
   5  13   4      810.86      753.05     14.68 o
   6  13   4        4.58       12.28      4.92 o
   7  13   4        0.03       -4.18      4.18 o
   8  13   4        2.10       -0.91      4.60 o
   9  13   4       69.67       67.93      6.61 o
  10  13   4       30.21       35.93      5.42 o
  11  13   4        0.02       -1.34      3.87 o
 -14  14   4        5.99       19.37      5.39 o
 -13  14   4        0.00        1.09      5.30 o
 -12  14   4        2.73       -4.20      4.20 o
 -11  14   4        8.87        1.41      3.91 o
 -10  14   4       56.99       55.37      6.21 o
  -9  14   4       24.59       13.44      4.79 o
  -8  14   4       13.95       15.98      2.13 o
  -7  14   4        2.87        0.63      3.05 o
  -6  14   4     1098.04     1097.56     13.29 o
  -5  14   4        0.43       -1.38      2.26 o
  -4  14   4      143.05      152.28      5.22 o
  -3  14   4        4.10       -2.16      2.16 o
  -2  14   4        1.08        2.16      2.23 o
  -1  14   4        1.63       -1.67      1.98 o
   0  14   4        1.92       -2.16      2.16 o
   1  14   4      216.96      181.08      5.72 o
   2  14   4      139.60      147.40      5.16 o
   3  14   4      395.79      409.26      8.17 o
   4  14   4      146.57      139.71      6.22 o
   5  14   4        0.96        5.31      4.76 o
   6  14   4        0.44        2.15      4.50 o
   7  14   4       89.64      120.05      7.41 o
   8  14   4        1.48        7.87      5.23 o
   9  14   4       24.36       23.38      6.49 o
  10  14   4        4.38        3.41      4.66 o
  11  14   4        1.12        4.33      4.38 o
 -14  15   4        0.00       -6.40      6.40 o
 -13  15   4        5.27        7.01      5.54 o
 -12  15   4        7.57       10.60      4.87 o
 -11  15   4       50.71       66.50      5.41 o
 -10  15   4       14.77        9.04      4.69 o
  -9  15   4      173.04      191.71      7.61 o
  -8  15   4       12.93       12.67      2.99 o
  -7  15   4       55.44       52.35      2.55 o
  -6  15   4        0.48        2.43      2.61 o
  -5  15   4      243.37      231.26      5.44 o
  -4  15   4      427.97      397.03      8.10 o
  -3  15   4      140.42      158.05      5.26 o
  -2  15   4       91.23       97.96      3.90 o
  -1  15   4       17.23       10.02      2.63 o
   0  15   4      946.70      930.95     12.65 o
   1  15   4       11.07        8.30      2.90 o
   2  15   4      227.86      252.16      6.62 o
   3  15   4      343.82      273.82      6.85 o
   4  15   4       15.29       25.09      3.59 o
   5  15   4       20.87        9.50      5.11 o
   6  15   4      117.08      106.29      8.58 o
   7  15   4        1.13        2.31      4.76 o
   8  15   4      111.57      133.32      8.60 o
   9  15   4        6.33        5.08      5.17 o
  10  15   4        2.12       -0.20      5.21 o
  11  15   4       65.69       78.25      7.55 o
 -13  16   4       28.24       38.00      6.77 o
 -12  16   4       79.67       84.51      5.92 o
 -11  16   4        8.96        6.36      4.38 o
 -10  16   4       31.64       36.66      6.44 o
  -9  16   4       37.03       41.11      5.62 o
  -8  16   4       11.39        6.44      3.16 o
  -7  16   4        0.00        3.51      2.51 o
  -6  16   4       48.57       60.18      3.41 o
  -5  16   4      305.90      301.00      6.10 o
  -4  16   4      128.61      147.53      5.45 o
  -3  16   4       50.00       55.56      3.90 o
  -2  16   4        1.84       -2.35      2.35 o
  -1  16   4        3.05       -2.50      3.49 o
   0  16   4        0.56        1.73      2.86 o
   1  16   4       46.56       56.11      3.89 o
   2  16   4        9.38        7.31      3.28 o
   3  16   4       13.61        7.89      3.09 o
   4  16   4       60.67       63.97      4.52 o
   5  16   4        4.85        2.52      3.71 o
   6  16   4       14.24       23.47      5.65 o
   7  16   4        0.85        6.27      5.46 o
   8  16   4        7.32        0.02      7.82 o
   9  16   4        0.10       -3.61      4.87 o
  10  16   4        5.94        4.97      5.52 o
 -13  17   4       12.58       11.84      4.12 o
 -12  17   4        0.88        9.23      4.62 o
 -11  17   4        6.95        4.47      4.51 o
 -10  17   4       50.11       55.71      5.52 o
  -9  17   4        0.34        7.53      4.72 o
  -8  17   4        7.50        0.51      3.01 o
  -7  17   4        7.28        6.63      3.05 o
  -6  17   4        5.30        6.88      2.81 o
  -5  17   4      116.20      120.67      5.04 o
  -4  17   4      581.49      576.59     10.37 o
  -3  17   4        0.00        4.87      2.94 o
  -2  17   4       70.07       85.74      5.61 o
  -1  17   4        0.43       -2.33      2.91 o
   0  17   4      167.13      188.96      7.08 o
   1  17   4       22.68       27.47      3.60 o
   2  17   4      208.27      186.79      6.15 o
   3  17   4        1.42       -0.35      2.99 o
   4  17   4      213.69      256.10      7.64 o
   5  17   4       30.48       26.85      4.23 o
   6  17   4        1.51        3.24      5.34 o
   7  17   4      142.83      162.90     10.19 o
   8  17   4       14.19        1.59      8.75 o
   9  17   4        7.01       13.72      5.96 o
  10  17   4        7.81        9.79      6.10 o
 -12  18   4       35.87       51.04      5.74 o
 -11  18   4       39.57       48.16      5.60 o
 -10  18   4        6.20        5.99      4.58 o
  -9  18   4       94.27      118.08      7.56 o
  -8  18   4       21.28       36.38      4.01 o
  -7  18   4       45.63       45.97      3.84 o
  -6  18   4      336.91      307.70      7.49 o
  -5  18   4        3.62       10.80      3.66 o
  -4  18   4      224.06      232.46      6.82 o
  -3  18   4       57.23       45.83      4.02 o
  -2  18   4       12.41        6.72      3.72 o
  -1  18   4       19.67       26.23      3.63 o
   0  18   4        0.10       -1.69      3.55 o
   1  18   4       62.86       50.92      4.07 o
   2  18   4      191.20      177.48      6.75 o
   3  18   4       39.29       37.97      4.19 o
   4  18   4       53.92       81.12      5.16 o
   5  18   4        1.93        0.26      3.91 o
   6  18   4       48.91       55.69      7.00 o
   7  18   4        6.00        5.74      5.62 o
   8  18   4        6.34       15.34      6.99 o
   9  18   4       11.24       25.53      6.45 o
 -12  19   4        2.57       -0.58      4.68 o
 -11  19   4       30.33       42.07      5.64 o
 -10  19   4       51.71       58.19      5.98 o
  -9  19   4        6.50        5.44      6.83 o
  -8  19   4        3.58        5.52      4.39 o
  -7  19   4       19.47       13.87      3.42 o
  -6  19   4       90.65      100.11      6.22 o
  -5  19   4       42.60       53.42      4.33 o
  -4  19   4        4.87       -3.27      3.27 o
  -3  19   4       46.82       46.16      4.75 o
  -2  19   4       18.22       19.61      4.21 o
  -1  19   4        0.15       -2.39      4.29 o
   0  19   4        0.28        3.07      3.76 o
   1  19   4        2.99        4.24      3.73 o
   2  19   4       52.33       53.38      4.35 o
   3  19   4      160.24      165.66      6.69 o
   4  19   4       28.36       29.13      4.88 o
   5  19   4       76.76       84.70      5.82 o
   6  19   4        5.53        6.20      7.60 o
   7  19   4       17.81       14.38      6.25 o
   8  19   4       26.34       43.58      6.96 o
   9  19   4        4.69       11.88      6.53 o
 -11  20   4        5.76        7.36      6.01 o
 -10  20   4        7.30       12.34      6.23 o
  -9  20   4       27.33       26.35     10.96 o
  -8  20   4       94.10      126.08      7.49 o
  -7  20   4       10.27       11.28      3.45 o
  -6  20   4       44.04       40.33      4.46 o
  -5  20   4       26.68       32.88      4.24 o
  -4  20   4        1.94        2.13      4.01 o
  -3  20   4       14.48       15.15      4.38 o
  -2  20   4        1.55        3.32      4.01 o
  -1  20   4       15.91       21.06      5.27 o
   0  20   4       34.78       36.16      4.59 o
   1  20   4       10.09        4.68      4.02 o
   2  20   4        1.37        6.88      4.02 o
   3  20   4        2.73        1.24      3.39 o
   4  20   4       16.20       11.77      4.61 o
   5  20   4        8.92       21.29      4.94 o
   6  20   4       63.04       67.89      7.69 o
   7  20   4        0.34       -4.12      5.88 o
   8  20   4        0.08        0.93      6.43 o
 -11  21   4        1.71       -5.66      5.66 o
 -10  21   4       17.69       14.34      6.62 o
  -9  21   4        9.85        5.90      3.96 o
  -8  21   4        2.45       11.04      5.13 o
  -7  21   4        0.04        6.30      4.70 o
  -6  21   4       20.96       21.02      4.27 o
  -5  21   4        1.04       -1.48      3.52 o
  -4  21   4        0.01        0.14      3.93 o
  -3  21   4       46.41       53.42      5.42 o
  -2  21   4        8.99       13.63      5.20 o
  -1  21   4       36.30       25.58      5.58 o
   0  21   4      112.21      128.16      7.86 o
   1  21   4        5.88        6.41      4.07 o
   2  21   4        0.40       -1.35      3.79 o
   3  21   4       76.12       65.44      5.30 o
   4  21   4       41.34       37.85      4.97 o
   5  21   4       11.25       19.47      5.12 o
   6  21   4        2.69       -3.08      8.77 o
   7  21   4        0.94        0.35      6.03 o
   8  21   4        5.66        5.06      6.79 o
 -10  22   4       10.84       12.70      6.53 o
  -9  22   4        0.20        1.11      4.87 o
  -8  22   4       64.40       80.86      7.00 o
  -7  22   4       25.36       28.21      5.84 o
  -6  22   4        0.84       -3.74      3.74 o
  -5  22   4        7.84        2.65      3.80 o
  -4  22   4        2.44        1.21      4.18 o
  -3  22   4       96.78       88.04      5.70 o
  -2  22   4       95.95      110.72      7.68 o
  -1  22   4       15.68       20.28      5.78 o
   0  22   4       41.38       31.68      6.16 o
   1  22   4        1.55       -4.11      4.11 o
   2  22   4        1.14       -2.63      4.41 o
   3  22   4       42.88       38.41      5.34 o
   4  22   4        9.99       13.28      4.22 o
   5  22   4       56.06       54.38      6.12 o
   6  22   4        1.80       -1.26      6.22 o
   7  22   4        0.00       -1.57      6.50 o
  -9  23   4        1.45       -0.47      3.80 o
  -8  23   4        0.15       -4.66      5.07 o
  -7  23   4       46.01       51.24      6.24 o
  -6  23   4        2.98       -1.08      4.35 o
  -5  23   4        3.17       -1.70      4.57 o
  -4  23   4       57.65       56.86      5.68 o
  -3  23   4        2.52        8.30      4.31 o
  -2  23   4       54.85       51.41      6.26 o
  -1  23   4        0.84        2.54      5.11 o
   0  23   4        8.26        9.10      5.62 o
   1  23   4        2.47        6.22      4.36 o
   2  23   4       10.17        9.16      5.09 o
   3  23   4        0.26        2.15      4.71 o
   4  23   4       98.63      105.94      6.11 o
   5  23   4        7.38        6.76      5.15 o
   6  23   4        1.12       -4.18      5.64 o
  -8  24   4        3.30        3.24      5.49 o
  -7  24   4        3.41        8.47      4.31 o
  -6  24   4       30.82       32.33      5.26 o
  -5  24   4        1.27        0.47      5.47 o
  -4  24   4        0.59        2.09      4.53 o
  -3  24   4        2.46        2.30      4.27 o
  -2  24   4      120.94      116.96      7.54 o
  -1  24   4       50.60       50.57      6.18 o
   0  24   4        1.10       -2.21      5.07 o
   1  24   4        1.87        6.85      4.88 o
   2  24   4        8.44        4.70      4.27 o
   3  24   4       41.29       28.43      5.77 o
   4  24   4        0.66       -0.61      4.23 o
   5  24   4        0.35       -4.51      4.97 o
  -7  25   4        0.47        1.28      4.21 o
  -6  25   4       15.36       26.29      5.49 o
  -5  25   4       29.21       26.00      6.44 o
  -4  25   4        0.14        0.87      4.78 o
  -3  25   4       23.14       35.36      6.67 o
  -2  25   4        1.02       -1.97      5.41 o
  -1  25   4        0.30       -1.80      6.22 o
   0  25   4       28.24       44.56      6.17 o
   1  25   4        1.86        1.42      6.92 o
   2  25   4        0.02        6.32      4.97 o
   3  25   4       39.02       44.79      6.11 o
   4  25   4        0.07        1.75      5.03 o
  -6  26   4        7.27        6.49      6.01 o
  -5  26   4       30.75       29.00      6.72 o
  -4  26   4        1.53        0.19      5.73 o
  -3  26   4        1.62        0.92      7.28 o
  -2  26   4        0.53        2.20      5.69 o
  -1  26   4        0.23        3.52      5.56 o
   0  26   4        4.30        3.77      7.05 o
   1  26   4       13.67       15.23      7.81 o
   2  26   4       19.22       24.48      5.95 o
   3  26   4        0.19        0.13      5.04 o
  -4  27   4       11.51        8.70      9.31 o
  -3  27   4        5.99        0.83     10.83 o
  -2  27   4       22.20       29.90      8.26 o
  -1  27   4        0.01       -0.90      5.70 o
   0  27   4        0.41        3.61      7.34 o
   1  27   4       12.27        9.59      7.56 o
 -16   1   5        3.71       -7.32      7.32 o
 -15   1   5       11.84        8.88      7.96 o
 -14   1   5        4.97        1.42      6.90 o
 -13   1   5       76.78       77.18      8.52 o
 -12   1   5       19.92        9.48      6.28 o
 -11   1   5      179.01      182.78     13.03 o
 -10   1   5      379.15      434.48      6.86 o
  -9   1   5      411.91      387.52      6.39 o
  -8   1   5      130.61      129.21      4.11 o
  -7   1   5       18.93       15.09      2.04 o
  -6   1   5      529.44      563.95      6.18 o
  -5   1   5     2043.11     2080.68     17.44 o
  -4   1   5        2.43        4.22      1.30 o
  -3   1   5     2747.66     2832.40     23.29 o
  -2   1   5      763.14      765.92      8.64 o
  -1   1   5     6092.12     6198.37     62.84 o
   0   1   5     8166.96     8718.03     96.35 o
   1   1   5      781.39      746.72     11.35 o
   2   1   5      289.92      371.10      6.48 o
   3   1   5      540.63      424.22      6.06 o
   4   1   5      488.25      421.57     10.32 o
   5   1   5      161.37      159.36      6.74 o
   6   1   5     1588.42     1508.72     18.68 o
   7   1   5      323.26      334.20      6.97 o
   8   1   5        9.59        2.80      3.85 o
   9   1   5       13.03        6.04      4.53 o
  10   1   5      136.49      145.89      6.98 o
  11   1   5       14.02       29.32      8.80 o
  12   1   5        5.85       11.56      8.58 o
 -16   2   5        4.12        0.21      7.50 o
 -15   2   5      200.21      226.13     14.41 o
 -14   2   5      110.65      122.84     10.87 o
 -13   2   5       21.10       23.17      7.08 o
 -12   2   5      122.92      124.82      9.61 o
 -11   2   5      316.42      293.74     14.09 o
 -10   2   5       48.58       44.96      4.08 o
  -9   2   5       30.44       17.79      1.97 o
  -8   2   5      125.98      117.80      3.89 o
  -7   2   5      262.20      290.76      5.71 o
  -6   2   5      501.50      490.28      5.78 o
  -5   2   5      125.84      119.97      4.48 o
  -4   2   5      293.50      305.14      5.67 o
  -3   2   5       43.79       71.86      4.36 o
  -2   2   5     7766.97     8304.68     71.44 o
  -1   2   5     1488.30     1571.83     20.02 o
   0   2   5       71.18       43.88      5.54 o
   1   2   5      543.73      558.88      8.49 o
   2   2   5       28.76       47.18      2.54 o
   3   2   5       13.03       11.25      1.82 o
   4   2   5        4.27        9.63      2.01 o
   5   2   5      931.21      834.56     10.71 o
   6   2   5       49.72       55.23      5.76 o
   7   2   5       34.98       42.19      3.35 o
   8   2   5       91.93       89.45      5.08 o
   9   2   5       16.67        6.09      3.41 o
  10   2   5       70.69       73.57      4.52 o
  11   2   5        3.98        3.85      7.96 o
  12   2   5        0.79        2.23      8.16 o
 -16   3   5        0.72       -0.87      7.50 o
 -15   3   5        6.78       13.30     10.66 o
 -14   3   5        0.19       -3.83      6.66 o
 -13   3   5       17.55       19.25      6.70 o
 -12   3   5       21.92       26.65      6.70 o
 -11   3   5      257.32      265.52      6.77 o
 -10   3   5       48.62       43.49      2.77 o
  -9   3   5       29.77       38.80      2.34 o
  -8   3   5       22.05       29.22      2.33 o
  -7   3   5      355.02      336.02      7.90 o
  -6   3   5      144.53      183.64      3.35 o
  -5   3   5     1391.52     1584.13     13.80 o
  -4   3   5      481.42      508.69      5.77 o
  -3   3   5      170.10      168.83      4.82 o
  -2   3   5      352.51      462.70      6.13 o
  -1   3   5     4253.14     4387.24     50.17 o
   0   3   5     1010.36     1173.06     15.84 o
   1   3   5      162.23       89.28      4.02 o
   2   3   5      224.12      210.21      4.98 o
   3   3   5      261.94      256.24      5.00 o
   4   3   5      738.57      714.61     10.14 o
   5   3   5        8.44        7.91      2.15 o
   6   3   5      125.80      107.44      7.19 o
   7   3   5      151.03      153.45      5.79 o
   8   3   5       92.09       98.03      8.98 o
   9   3   5       42.15       39.01      4.15 o
  10   3   5        7.80        7.66      4.31 o
  11   3   5       30.19       26.36      8.38 o
  12   3   5        0.06       -2.86      8.16 o
 -16   4   5        6.91       -1.50      7.92 o
 -15   4   5        0.03       -2.65      7.08 o
 -14   4   5        5.42        2.26      7.70 o
 -13   4   5        7.69       12.14      6.66 o
 -12   4   5        4.72        3.45      5.82 o
 -11   4   5       69.02       67.17      3.95 o
 -10   4   5        3.00       -0.25      2.20 o
  -9   4   5       50.02       49.23      2.59 o
  -8   4   5       34.23       33.99      2.48 o
  -7   4   5       13.14       13.45      2.34 o
  -6   4   5       71.47       50.54      2.31 o
  -5   4   5       81.98       80.79      2.35 o
  -4   4   5     1736.15     1727.48     15.02 o
  -3   4   5      565.18      632.80      8.29 o
  -2   4   5      391.22      364.52     10.14 o
  -1   4   5      110.54       91.82      3.41 o
   0   4   5      515.55      466.25      8.31 o
   1   4   5     1151.79     1331.11     16.31 o
   2   4   5      427.21      392.43      6.75 o
   3   4   5        0.07       -1.69      1.69 o
   4   4   5       12.73        9.27      2.27 o
   5   4   5      387.13      366.59     11.05 o
   6   4   5      129.25      120.59      4.89 o
   7   4   5      163.53      161.80      5.74 o
   8   4   5      455.63      457.36     11.46 o
   9   4   5        1.04       -2.07      3.45 o
  10   4   5       14.82       14.76      3.20 o
  11   4   5       15.06       11.19      7.92 o
  12   4   5        4.54       10.60      8.35 o
 -16   5   5        1.12        5.30     12.14 o
 -15   5   5       21.82       20.78      8.09 o
 -14   5   5       69.22       64.93      8.77 o
 -13   5   5      126.85      149.77     10.87 o
 -12   5   5        8.58       11.25      6.40 o
 -11   5   5       19.23       20.91      3.20 o
 -10   5   5        4.23        6.83      2.32 o
  -9   5   5      185.62      191.96      4.78 o
  -8   5   5       52.09       63.13      2.82 o
  -7   5   5       26.98       43.99      2.84 o
  -6   5   5      536.30      562.66      6.00 o
  -5   5   5      239.51      289.72      4.15 o
  -4   5   5       22.63       21.89      1.61 o
  -3   5   5      421.49      346.91      5.56 o
  -2   5   5      598.35      544.73      6.89 o
  -1   5   5      438.72      440.99      7.13 o
   0   5   5      852.19      897.58     11.58 o
   1   5   5      315.53      319.49      6.04 o
   2   5   5      616.31      606.72      9.55 o
   3   5   5      144.38      130.79      4.12 o
   4   5   5        0.83        1.60      1.97 o
   5   5   5       37.05       34.10      4.33 o
   6   5   5      119.23       99.58      4.13 o
   7   5   5       25.46       16.84      3.96 o
   8   5   5      100.70      102.58      5.49 o
   9   5   5        1.23        0.73      5.01 o
  10   5   5       21.55       15.29      3.45 o
  11   5   5        5.70        6.66      7.83 o
  12   5   5        2.74       -7.11      8.38 o
 -16   6   5       43.32       58.96     13.92 o
 -15   6   5       41.10       46.83      8.94 o
 -14   6   5       34.62       41.68      7.97 o
 -13   6   5       33.92       46.43      7.50 o
 -12   6   5       19.49        8.23      2.88 o
 -11   6   5        1.64        0.67      1.84 o
 -10   6   5       40.03       33.33      2.64 o
  -9   6   5        7.73       -0.18      2.31 o
  -8   6   5      997.44     1007.67     12.14 o
  -7   6   5       50.86       55.95      3.31 o
  -6   6   5        2.07       -1.25      1.25 o
  -5   6   5      879.39      876.03      8.76 o
  -4   6   5      157.63      156.23      4.85 o
  -3   6   5     2272.83     2360.79     23.88 o
  -2   6   5     1096.67     1043.39     12.08 o
  -1   6   5       95.43      110.30      4.91 o
   0   6   5       17.74       10.28      2.03 o
   1   6   5     2251.65     2419.59     29.30 o
   2   6   5      992.72     1027.04     12.34 o
   3   6   5     2631.11     2579.22     29.10 o
   4   6   5      172.75      161.30      4.28 o
   5   6   5      432.98      447.97      7.99 o
   6   6   5      320.74      257.05      6.93 o
   7   6   5        3.04       -3.21      3.21 o
   8   6   5        3.25        4.03      3.68 o
   9   6   5        5.71        7.22      3.72 o
  10   6   5       24.36       12.39      3.53 o
  11   6   5        0.99        3.69      4.10 o
  12   6   5       16.50       22.97      9.19 o
 -16   7   5       14.23       12.64      8.68 o
 -15   7   5        0.38       -6.97      6.97 o
 -14   7   5        0.83       -5.98      5.98 o
 -13   7   5        4.64        4.58      6.24 o
 -12   7   5       27.80       20.12      3.76 o
 -11   7   5      115.52      141.33      4.07 o
 -10   7   5      547.35      582.18      9.72 o
  -9   7   5       40.21       45.27      3.25 o
  -8   7   5        1.47        1.73      2.14 o
  -7   7   5      139.30      112.01      2.82 o
  -6   7   5      353.36      324.22      4.41 o
  -5   7   5     1389.59     1336.86     13.12 o
  -4   7   5      285.53      306.75      5.57 o
  -3   7   5       81.75      100.55      3.33 o
  -2   7   5      336.98      335.61      5.74 o
  -1   7   5        8.23       -0.01      1.34 o
   0   7   5     2683.27     2567.51     23.95 o
   1   7   5      998.22      969.92     12.48 o
   2   7   5      289.12      300.06      5.74 o
   3   7   5      729.78      694.93      9.60 o
   4   7   5      409.73      384.61      6.28 o
   5   7   5      333.95      291.02      6.05 o
   6   7   5      210.71      222.26      7.38 o
   7   7   5        1.73       -3.36      3.36 o
   8   7   5       57.81       63.25      5.05 o
   9   7   5       42.67       34.20      4.74 o
  10   7   5        2.02        0.59      3.48 o
  11   7   5        5.56        4.91      6.24 o
  12   7   5        0.23        6.75      8.25 o
 -15   8   5       90.10      109.57     11.38 o
 -14   8   5        1.94       -1.44      9.48 o
 -13   8   5       91.48       84.50      8.68 o
 -12   8   5      443.72      437.19     11.90 o
 -11   8   5       36.21       28.75      2.92 o
 -10   8   5       88.63       81.08      4.79 o
  -9   8   5        0.41       -0.48      2.46 o
  -8   8   5      211.82      197.59      5.26 o
  -7   8   5        9.49        3.33      1.49 o
  -6   8   5      172.31      171.93      3.08 o
  -5   8   5      803.96      861.89     10.14 o
  -4   8   5      838.30      761.35      9.90 o
  -3   8   5       35.96       45.83      2.44 o
  -2   8   5      134.48      145.14      3.64 o
  -1   8   5     1732.27     1714.25     21.32 o
   0   8   5      468.28      467.23      6.41 o
   1   8   5      790.70      820.95     14.39 o
   2   8   5      596.07      555.18      8.77 o
   3   8   5      149.09      151.78      5.38 o
   4   8   5       68.82       69.64      3.15 o
   5   8   5      108.03       99.48      4.34 o
   6   8   5      109.91      124.08      7.61 o
   7   8   5      213.01      241.21      7.99 o
   8   8   5        0.06       -4.36      4.36 o
   9   8   5       54.55       57.59      5.15 o
  10   8   5       72.98       81.53      6.50 o
  11   8   5       78.38       71.68      9.07 o
  12   8   5       30.68       34.77     10.07 o
 -15   9   5       51.29       59.82     14.81 o
 -14   9   5        2.74       -6.66      6.66 o
 -13   9   5       51.41       54.48      5.03 o
 -12   9   5        7.42       11.30      4.69 o
 -11   9   5        0.06        1.48      2.53 o
 -10   9   5      909.07      894.37     14.93 o
  -9   9   5       10.43       12.27      2.85 o
  -8   9   5      121.65      125.98      4.64 o
  -7   9   5     1819.72     1847.88     20.34 o
  -6   9   5      514.86      507.23      6.09 o
  -5   9   5      309.90      303.01      4.80 o
  -4   9   5     1151.81     1045.99     13.78 o
  -3   9   5        5.54       10.87      1.89 o
  -2   9   5      313.03      325.08      5.49 o
  -1   9   5      649.25      698.10      9.43 o
   0   9   5      596.49      703.72      8.43 o
   1   9   5     4685.10     4862.47     46.65 o
   2   9   5      108.51      114.97      3.68 o
   3   9   5        0.24       -1.94      1.94 o
   4   9   5      986.20      958.52     12.44 o
   5   9   5      120.91      116.94      4.52 o
   6   9   5        6.01       -0.36      3.46 o
   7   9   5      104.08      110.44      5.87 o
   8   9   5       39.73       25.02      4.27 o
   9   9   5       89.97       87.79      5.74 o
  10   9   5        6.60        4.37      3.84 o
  11   9   5       29.81       35.19      6.90 o
  12   9   5        9.13       30.85     10.96 o
 -15  10   5       36.47       27.25     12.44 o
 -14  10   5        7.27       -7.70     11.25 o
 -13  10   5        9.33       15.04      4.66 o
 -12  10   5      171.54      188.15      5.71 o
 -11  10   5      125.57      139.50      5.72 o
 -10  10   5       32.03       37.66      4.95 o
  -9  10   5        1.27        2.73      3.39 o
  -8  10   5       39.73       35.56      3.35 o
  -7  10   5      475.22      459.26      6.59 o
  -6  10   5        1.30       -0.32      2.15 o
  -5  10   5        6.44        6.42      1.68 o
  -4  10   5      176.82      190.85      4.98 o
  -3  10   5      155.16      165.69      4.28 o
  -2  10   5      575.93      563.74      7.69 o
  -1  10   5     1381.01     1342.61     15.48 o
   0  10   5       23.59       18.92      2.36 o
   1  10   5      901.01      819.40      9.62 o
   2  10   5      447.01      419.99      7.16 o
   3  10   5       26.06       25.40      2.95 o
   4  10   5       17.05        5.90      2.71 o
   5  10   5      143.52      125.43      5.28 o
   6  10   5      227.09      207.60      8.47 o
   7  10   5       73.87       59.71      4.93 o
   8  10   5        9.34        6.25      3.92 o
   9  10   5       61.75       75.23      5.74 o
  10  10   5       26.15       35.35      5.98 o
  11  10   5       20.11       25.05      6.08 o
 -15  11   5        4.40       14.22     13.03 o
 -14  11   5      179.82      194.28     20.14 o
 -13  11   5       15.75       17.33      7.70 o
 -12  11   5       28.90       22.60      3.69 o
 -11  11   5       49.25       54.25      4.45 o
 -10  11   5       33.87       44.62      4.79 o
  -9  11   5        0.10       -2.88      4.03 o
  -8  11   5      561.59      547.28      8.85 o
  -7  11   5      123.98      115.49      2.95 o
  -6  11   5      915.13      954.12     10.54 o
  -5  11   5        1.48        3.97      1.97 o
  -4  11   5      109.90       97.02      3.87 o
  -3  11   5     1483.85     1470.80     16.77 o
  -2  11   5      280.58      297.77      5.49 o
  -1  11   5       56.27       60.51      3.11 o
   0  11   5     1442.01     1363.58     15.88 o
   1  11   5      587.27      527.50      8.25 o
   2  11   5      158.34      147.42      4.29 o
   3  11   5       36.42       33.57      2.80 o
   4  11   5        3.87       -0.32      2.62 o
   5  11   5       16.97       33.98      5.04 o
   6  11   5      100.25       99.65      5.62 o
   7  11   5       29.46       33.52      4.53 o
   8  11   5      276.79      302.13      9.20 o
   9  11   5        0.01       -4.07      4.07 o
  10  11   5        1.33        4.36      3.96 o
  11  11   5       34.37       39.71      6.92 o
 -14  12   5       11.78       11.85      5.30 o
 -13  12   5       16.35       13.80      6.79 o
 -12  12   5        8.12        8.53      3.73 o
 -11  12   5        0.15       -0.67      4.09 o
 -10  12   5      102.93       97.76      5.48 o
  -9  12   5        5.14        8.21      3.87 o
  -8  12   5      103.62      104.73      4.55 o
  -7  12   5      607.20      574.08      7.43 o
  -6  12   5      916.59      886.85     12.46 o
  -5  12   5     1461.81     1429.70     17.06 o
  -4  12   5       37.85       39.47      2.97 o
  -3  12   5       14.53       19.61      2.57 o
  -2  12   5      156.34      117.71      3.83 o
  -1  12   5        0.63        2.99      1.60 o
   0  12   5      136.21      146.27      4.63 o
   1  12   5       10.44       14.02      2.74 o
   2  12   5        4.88       -1.67      2.85 o
   3  12   5      525.16      539.50     10.42 o
   4  12   5      233.99      272.76      6.47 o
   5  12   5      865.73      929.20     16.30 o
   6  12   5      219.57      240.16      7.81 o
   7  12   5        7.74        9.17      4.07 o
   8  12   5        4.84       -2.35      4.37 o
   9  12   5        1.25       -3.66      6.27 o
  10  12   5        5.44        7.89      4.54 o
  11  12   5        0.04        5.60      8.44 o
 -14  13   5        2.76        2.41      5.77 o
 -13  13   5       76.92       95.05      7.69 o
 -12  13   5        8.96        8.79      4.13 o
 -11  13   5        9.60       13.80      4.52 o
 -10  13   5       10.74       10.47      4.03 o
  -9  13   5      130.59      132.24     13.03 o
  -8  13   5       22.99       22.31      2.73 o
  -7  13   5       25.56       27.43      2.42 o
  -6  13   5        1.93       -0.75      2.72 o
  -5  13   5        1.51        3.67      2.80 o
  -4  13   5       37.72       39.35      3.25 o
  -3  13   5      180.83      205.65      5.22 o
  -2  13   5      111.42      100.55      4.63 o
  -1  13   5      635.73      625.99      9.43 o
   0  13   5      569.16      521.80      8.55 o
   1  13   5      668.61      614.70     10.25 o
   2  13   5       10.12        2.07      2.72 o
   3  13   5       16.27       -1.32      4.28 o
   4  13   5       60.23       58.29      4.66 o
   5  13   5      157.41      154.57      9.21 o
   6  13   5        4.08       -0.49      4.69 o
   7  13   5       52.54       67.23      5.48 o
   8  13   5       72.80       69.03      8.03 o
   9  13   5       14.40        1.50      5.23 o
  10  13   5       10.08       29.59      5.73 o
  11  13   5       30.36       56.86     15.99 o
 -14  14   5       15.59       19.13      7.44 o
 -13  14   5       40.89       52.66      6.39 o
 -12  14   5      117.59      123.76      6.66 o
 -11  14   5        4.54       -1.18      4.75 o
 -10  14   5        0.02        2.07      3.96 o
  -9  14   5        6.29       -1.89     13.03 o
  -8  14   5       33.33       35.23      3.08 o
  -7  14   5       63.46       68.45      3.15 o
  -6  14   5      278.41      261.80      6.47 o
  -5  14   5      174.74      143.30      5.33 o
  -4  14   5       72.26       66.47      5.27 o
  -3  14   5      231.74      222.33      6.24 o
  -2  14   5      303.88      313.70      6.66 o
  -1  14   5      292.65      314.78      6.77 o
   0  14   5      533.18      494.66      9.33 o
   1  14   5        7.14        5.53      3.04 o
   2  14   5      233.74      213.23      6.34 o
   3  14   5      115.92       99.38      5.28 o
   4  14   5      104.71      121.89      6.54 o
   5  14   5       33.96       28.23      5.54 o
   6  14   5        7.14        7.66      5.11 o
   7  14   5        1.46       12.06      5.65 o
   8  14   5        8.96        5.70      5.23 o
   9  14   5        0.09       -1.52      4.80 o
  10  14   5        1.22       10.92      5.63 o
 -14  15   5        5.45       -5.92     11.85 o
 -13  15   5        0.03       -2.47      4.96 o
 -12  15   5        9.62        8.90      4.78 o
 -11  15   5        6.81        5.92      4.76 o
 -10  15   5       17.56       20.36      4.61 o
  -9  15   5        1.24        1.05      3.92 o
  -8  15   5       64.72       72.50      4.13 o
  -7  15   5       96.35       91.02      6.61 o
  -6  15   5       64.97       53.21      3.70 o
  -5  15   5       10.45       -0.64      2.80 o
  -4  15   5       31.19       41.21      3.61 o
  -3  15   5       37.03       40.40      3.64 o
  -2  15   5       11.80       11.65      2.86 o
  -1  15   5       67.30       51.49      3.83 o
   0  15   5       36.05       30.42      3.43 o
   1  15   5       69.71       76.41      4.31 o
   2  15   5      174.38      184.11      6.17 o
   3  15   5      290.78      338.26      8.78 o
   4  15   5        0.09       -1.06      3.30 o
   5  15   5        3.08        2.62      4.96 o
   6  15   5       29.42       42.21      6.16 o
   7  15   5      125.67      114.56      8.45 o
   8  15   5        5.73        1.87      5.31 o
   9  15   5        0.62        1.79      5.72 o
  10  15   5       14.14        7.81      5.85 o
 -13  16   5        5.35       -0.41      4.10 o
 -12  16   5       33.29       32.42      6.16 o
 -11  16   5       37.98       59.91      6.22 o
 -10  16   5      122.95      142.04      7.23 o
  -9  16   5        1.24       -0.48      5.01 o
  -8  16   5       24.42       20.04      4.54 o
  -7  16   5       48.04       46.45      4.10 o
  -6  16   5        0.04       -1.88      3.11 o
  -5  16   5        3.95        4.21      3.36 o
  -4  16   5       42.05       53.19      4.08 o
  -3  16   5       19.58       21.22      3.34 o
  -2  16   5      244.27      260.61      7.98 o
  -1  16   5      165.78      159.10      5.76 o
   0  16   5       37.97       33.50      4.06 o
   1  16   5      188.55      176.24      5.93 o
   2  16   5      140.70      126.16      5.27 o
   3  16   5       51.41       56.46      4.76 o
   4  16   5        4.57        4.62      4.00 o
   5  16   5       47.91       54.02      6.73 o
   6  16   5      142.37      160.24      9.53 o
   7  16   5        0.78       -6.12      6.12 o
   8  16   5       19.02       24.97      6.18 o
   9  16   5       22.59       33.02      6.61 o
 -13  17   5        0.04       -5.68      5.68 o
 -12  17   5        8.99        0.28      4.37 o
 -11  17   5        2.18        1.14      5.14 o
 -10  17   5        0.61       -0.28      4.79 o
  -9  17   5       21.24       25.92      5.88 o
  -8  17   5       39.79       39.26      5.76 o
  -7  17   5       24.35       17.12      3.79 o
  -6  17   5       10.59       14.31      3.46 o
  -5  17   5       32.25       29.75      3.61 o
  -4  17   5       76.69       72.89      4.42 o
  -3  17   5       81.99       96.27      5.50 o
  -2  17   5      282.57      238.57      8.01 o
  -1  17   5       96.88       90.89      5.34 o
   0  17   5      212.51      252.41      7.90 o
   1  17   5        0.03       -3.03      3.03 o
   2  17   5        4.24        8.89      4.06 o
   3  17   5       73.10       67.02      5.50 o
   4  17   5        2.41       10.49      4.34 o
   5  17   5       47.21       31.81      6.38 o
   6  17   5        7.61        0.64      5.96 o
   7  17   5        3.89        7.11      5.62 o
   8  17   5       12.27       20.94      6.44 o
   9  17   5       17.00       20.83      6.79 o
 -12  18   5        0.00       -5.17      5.17 o
 -11  18   5        9.87       11.10      5.93 o
 -10  18   5        0.00        0.16      6.97 o
  -9  18   5       64.81       66.83      4.32 o
  -8  18   5       60.88       66.48      5.37 o
  -7  18   5       70.35       82.41      5.09 o
  -6  18   5       33.62       32.59      4.16 o
  -5  18   5       37.39       30.42      3.89 o
  -4  18   5       18.14       29.22      3.94 o
  -3  18   5       92.85      108.52      6.71 o
  -2  18   5       89.67       92.39      5.73 o
  -1  18   5       62.93       55.33      5.82 o
   0  18   5       12.05        6.40      3.82 o
   1  18   5        0.10        1.54      3.56 o
   2  18   5      182.92      197.70      6.62 o
   3  18   5      151.05      160.64      7.77 o
   4  18   5        2.00       -0.77      4.18 o
   5  18   5       96.03       96.83      8.40 o
   6  18   5        0.61       -2.53      5.96 o
   7  18   5        0.03        2.86      9.19 o
   8  18   5       74.71       70.95      8.18 o
   9  18   5        0.24        2.30      6.33 o
 -12  19   5       28.40       35.07      6.71 o
 -11  19   5        0.05       -5.59      5.59 o
 -10  19   5        0.01        2.54      7.11 o
  -9  19   5        3.06       -2.53      2.53 o
  -8  19   5        5.92        7.97      4.30 o
  -7  19   5        0.04       -0.59      3.63 o
  -6  19   5        4.03        0.77      4.87 o
  -5  19   5       13.45       18.82      4.08 o
  -4  19   5      180.08      163.92      7.33 o
  -3  19   5      192.96      199.68      7.95 o
  -2  19   5      243.47      232.77      8.15 o
  -1  19   5        1.78        5.02      4.70 o
   0  19   5        2.90        2.37      3.78 o
   1  19   5       64.72       46.06      6.20 o
   2  19   5        1.33       -3.26      3.26 o
   3  19   5       16.49        8.90      3.85 o
   4  19   5      109.77      124.90      8.21 o
   5  19   5       12.52        4.81      6.10 o
   6  19   5       11.37       24.97      6.38 o
   7  19   5       49.76       68.11      8.31 o
   8  19   5        1.94        2.97      9.08 o
 -11  20   5        0.41        4.03      6.09 o
 -10  20   5       27.36       26.51      8.25 o
  -9  20   5        6.80        8.25      3.19 o
  -8  20   5        3.39       -0.50      4.63 o
  -7  20   5        7.41        2.40      3.65 o
  -6  20   5        6.75        4.73      4.30 o
  -5  20   5      154.62      161.15      6.97 o
  -4  20   5        7.39       18.88      4.42 o
  -3  20   5       76.69       65.96      5.41 o
  -2  20   5       34.23       46.92      5.89 o
  -1  20   5       13.84        8.23      5.07 o
   0  20   5        0.80        4.64      4.06 o
   1  20   5        3.93        7.37      4.12 o
   2  20   5        1.83        1.70      4.31 o
   3  20   5       30.25       22.52      4.69 o
   4  20   5        1.53       -2.37      4.67 o
   5  20   5       17.61       16.65      5.09 o
   6  20   5       14.85       17.27      6.38 o
   7  20   5       15.01       11.75      6.87 o
 -10  21   5        6.50       -2.37      7.40 o
  -9  21   5       28.10       39.71      5.27 o
  -8  21   5       62.89       62.00      6.01 o
  -7  21   5       29.64       33.01      4.31 o
  -6  21   5       25.88       28.40      4.53 o
  -5  21   5        0.06       -1.39      4.50 o
  -4  21   5       30.24       29.94      4.81 o
  -3  21   5       39.00       38.33      5.21 o
  -2  21   5       22.99       22.18      5.48 o
  -1  21   5       18.64       13.72      5.20 o
   0  21   5       13.42        4.94      5.28 o
   1  21   5        0.01       -3.76      3.76 o
   2  21   5       11.49       18.43      4.85 o
   3  21   5        1.74       -3.80      3.80 o
   4  21   5        0.52       -0.23      5.71 o
   5  21   5       11.12        4.97      4.87 o
   6  21   5       21.00       34.64      7.49 o
   7  21   5        0.39       -0.84      6.51 o
 -10  22   5        7.91       10.41      7.83 o
  -9  22   5        1.47        1.36      5.68 o
  -8  22   5        0.83        4.31      4.78 o
  -7  22   5        4.55        3.72      5.70 o
  -6  22   5        1.37       -1.85      3.79 o
  -5  22   5       23.42       26.37      4.82 o
  -4  22   5        7.66        3.46      4.68 o
  -3  22   5       70.22       70.33      6.02 o
  -2  22   5       12.07       19.68      5.88 o
  -1  22   5       30.64       25.87      5.94 o
   0  22   5       14.03       -5.09      5.09 o
   1  22   5        1.54       -3.86      3.86 o
   2  22   5        4.79        1.38      4.44 o
   3  22   5        1.37       -3.00      4.73 o
   4  22   5        0.03       -4.67      4.67 o
   5  22   5        5.00        8.63      5.12 o
   6  22   5        5.71        4.75      6.79 o
  -9  23   5        0.02        1.35      4.80 o
  -8  23   5        2.97        1.70      5.58 o
  -7  23   5       38.70       40.78      4.98 o
  -6  23   5        7.44       -1.26      4.23 o
  -5  23   5        0.52       -4.94      4.94 o
  -4  23   5        0.71       -3.55      4.18 o
  -3  23   5        5.00       12.30      5.73 o
  -2  23   5       37.10       35.97      6.52 o
  -1  23   5        0.05       -0.85      5.29 o
   0  23   5       12.66        6.95      5.36 o
   1  23   5        2.73       -1.87      4.69 o
   2  23   5        0.95       -2.19      5.54 o
   3  23   5        2.70       -4.97      4.97 o
   4  23   5        1.78       -1.68      5.04 o
   5  23   5        1.89        9.56      5.21 o
  -8  24   5        2.30        1.81      8.09 o
  -7  24   5       10.49       14.65      5.56 o
  -6  24   5        0.21       -4.65      4.65 o
  -5  24   5        3.84       -1.20      4.81 o
  -4  24   5        6.61        8.34      4.86 o
  -3  24   5        2.95        7.22      5.73 o
  -2  24   5       37.27       44.29      6.96 o
  -1  24   5        4.55        4.78      6.33 o
   0  24   5        2.71        4.21      5.68 o
   1  24   5        1.39       -2.86      5.03 o
   2  24   5        0.25        1.89      5.80 o
   3  24   5       10.02        1.26      5.16 o
   4  24   5        0.01        0.02      5.28 o
  -7  25   5        2.24        9.66      4.82 o
  -6  25   5        0.03       -4.63      4.98 o
  -5  25   5       11.77        8.60      5.64 o
  -4  25   5       10.54       12.37      5.81 o
  -3  25   5       15.32       20.83      6.82 o
  -2  25   5        1.15       10.31      5.44 o
  -1  25   5        5.07        8.96      5.74 o
   0  25   5        6.70        5.12      7.22 o
   1  25   5        2.87        4.64      7.14 o
   2  25   5        2.08        0.18      5.04 o
   3  25   5        1.28       -3.26      5.05 o
  -5  26   5        1.78       -5.30      5.30 o
  -4  26   5        0.22       13.30      5.90 o
  -3  26   5        3.24       -2.25      6.36 o
  -2  26   5        0.03        9.66      5.95 o
  -1  26   5        2.52        3.64      5.66 o
   0  26   5        0.27       -4.82      6.85 o
   1  26   5        4.22       19.93     10.03 o
 -16   0   6       14.31        2.37     11.25 o
 -15   0   6      127.83      163.48     17.77 o
 -14   0   6       52.29       61.01     11.85 o
 -13   0   6       12.16        5.33      8.88 o
 -12   0   6      291.54      318.52     16.29 o
 -11   0   6      580.51      592.87     16.75 o
 -10   0   6     1266.61     1391.07     29.09 o
  -9   0   6      223.58      234.93      9.42 o
  -8   0   6      194.97      199.08      7.97 o
  -7   0   6        9.78       13.81      1.91 o
  -6   0   6     2143.41     2119.79     25.61 o
  -5   0   6     1414.63     1502.77     23.77 o
  -4   0   6     4523.54     4516.59     52.32 o
  -3   0   6      291.42      294.82      6.95 o
  -2   0   6     1666.73     1714.71     23.93 o
  -1   0   6     1348.31     1543.64     30.59 o
   0   0   6     2976.34     2677.84     46.49 o
   1   0   6        7.45       -4.13      4.13 o
   2   0   6       39.25       32.91      3.98 o
   3   0   6     2113.85     2138.94     30.11 o
   4   0   6      320.37      333.12     11.11 o
   5   0   6     2859.92     2833.34     44.79 o
   6   0   6      124.27      116.29     22.21 o
   7   0   6      138.84      130.64      9.21 o
   8   0   6      203.23      185.76     10.53 o
   9   0   6      129.96      116.54     11.85 o
  10   0   6       34.60       49.02      6.63 o
  11   0   6       76.91       88.26     15.40 o
 -16   1   6       13.10       30.99      8.80 o
 -15   1   6       55.94       69.11     11.85 o
 -14   1   6        4.68        4.74      7.12 o
 -13   1   6       46.47       61.18      7.92 o
 -12   1   6        8.95        1.25      3.38 o
 -11   1   6      408.53      388.67      7.08 o
 -10   1   6      135.35      120.51      5.33 o
  -9   1   6       11.67        8.94      2.92 o
  -8   1   6      671.05      662.29     10.01 o
  -7   1   6     1253.06     1183.19     12.64 o
  -6   1   6      241.73      253.01      4.05 o
  -5   1   6      336.98      310.40      4.56 o
  -4   1   6     1397.74     1439.90     13.33 o
  -3   1   6       40.98       41.43      2.25 o
  -2   1   6      105.17      129.04      3.65 o
  -1   1   6      155.50      128.55      4.42 o
   0   1   6        2.22       -2.08      2.08 o
   1   1   6      969.50      968.75     16.20 o
   2   1   6        0.09       -2.22      2.22 o
   3   1   6      137.32      132.99      7.36 o
   4   1   6     1683.62     1619.49     19.45 o
   5   1   6       76.42       74.74      6.94 o
   6   1   6      529.60      505.57     12.49 o
   7   1   6       38.08       32.44      5.00 o
   8   1   6       26.35       21.38      4.37 o
   9   1   6       96.04      113.54      7.64 o
  10   1   6       10.07       11.90      3.86 o
  11   1   6       11.75       10.96      8.38 o
 -16   2   6       23.94       23.99      9.18 o
 -15   2   6        5.00       -4.20      7.32 o
 -14   2   6       51.17       61.53     16.58 o
 -13   2   6       87.83      104.94      9.61 o
 -12   2   6        7.32        2.59      3.33 o
 -11   2   6        1.91       -2.44      2.44 o
 -10   2   6      328.10      300.14      7.86 o
  -9   2   6      266.53      227.99      6.70 o
  -8   2   6      656.09      640.75      9.82 o
  -7   2   6      172.82      166.67      5.32 o
  -6   2   6      703.88      764.58      7.89 o
  -5   2   6      675.65      691.59      7.51 o
  -4   2   6     1421.58     1403.69     13.59 o
  -3   2   6      476.30      497.26      6.72 o
  -2   2   6     2186.84     2105.91     20.31 o
  -1   2   6      519.41      397.49      7.69 o
   0   2   6       38.43       69.12      3.63 o
   1   2   6      556.51      582.29     11.54 o
   2   2   6      344.29      334.27      6.23 o
   3   2   6     1703.51     1681.90     20.54 o
   4   2   6       70.60       80.68      7.43 o
   5   2   6       14.99        6.23      6.67 o
   6   2   6      408.51      395.16      9.99 o
   7   2   6      112.76      122.33      6.25 o
   8   2   6       12.60       11.47      4.22 o
   9   2   6      151.88      170.12      7.34 o
  10   2   6        0.98       -3.46      3.46 o
  11   2   6       27.77       25.89      8.77 o
 -16   3   6        1.36        7.99      7.74 o
 -15   3   6       11.95        6.00      7.67 o
 -14   3   6      142.39      143.15     11.22 o
 -13   3   6       53.11       65.64      9.77 o
 -12   3   6      126.92      137.15      6.92 o
 -11   3   6       34.99       45.50      3.27 o
 -10   3   6      161.07      173.83      5.58 o
  -9   3   6      117.53      113.31      5.59 o
  -8   3   6      357.65      363.67     12.19 o
  -7   3   6      175.92      173.86      4.20 o
  -6   3   6      787.32      755.27      7.91 o
  -5   3   6       57.89       67.71      2.30 o
  -4   3   6      402.28      361.38      5.95 o
  -3   3   6     1036.37     1015.85     11.13 o
  -2   3   6      287.84      343.06      7.42 o
  -1   3   6      301.38      339.78      7.19 o
   0   3   6     1229.61     1201.34     16.74 o
   1   3   6       40.90       29.90      3.66 o
   2   3   6       96.93       98.59      3.66 o
   3   3   6     1115.01     1114.26     17.80 o
   4   3   6       91.52       96.76      5.12 o
   5   3   6      441.83      437.88      8.32 o
   6   3   6      158.16      156.98      6.95 o
   7   3   6       41.07       36.53      6.27 o
   8   3   6       48.13       61.16      5.27 o
   9   3   6        4.33        4.43      4.96 o
  10   3   6       81.99       81.69      5.16 o
  11   3   6      123.03      164.71     12.96 o
 -16   4   6       18.76       25.27      8.77 o
 -15   4   6       47.09       53.39     14.81 o
 -14   4   6       49.26       71.98      9.48 o
 -13   4   6       39.56       47.54      7.83 o
 -12   4   6        8.01       13.20      2.77 o
 -11   4   6        4.76        0.78      2.48 o
 -10   4   6       32.60       34.90      3.21 o
  -9   4   6      408.10      434.33      9.35 o
  -8   4   6      229.82      222.42      6.17 o
  -7   4   6        0.24       -1.10      1.10 o
  -6   4   6     1799.42     1774.36     15.65 o
  -5   4   6      211.36      166.69      3.59 o
  -4   4   6        2.17        3.52      2.02 o
  -3   4   6      221.34      217.54      4.32 o
  -2   4   6        0.01       -1.61      1.61 o
  -1   4   6      605.19      656.74     10.73 o
   0   4   6      266.57      269.77      6.55 o
   1   4   6      370.57      408.20      9.52 o
   2   4   6      542.96      492.86      8.71 o
   3   4   6        0.13       -4.14      4.14 o
   4   4   6      453.81      442.58      7.34 o
   5   4   6       47.45       35.33      3.72 o
   6   4   6      232.49      239.17      7.84 o
   7   4   6       33.20       24.94      4.43 o
   8   4   6       78.19       85.35      5.72 o
   9   4   6       13.66        3.93      4.29 o
  10   4   6        3.72        2.78      3.92 o
  11   4   6       15.33       25.96      6.17 o
 -16   5   6        5.59        9.71     14.22 o
 -15   5   6        4.53       14.40     14.81 o
 -14   5   6       43.17       39.54      7.74 o
 -13   5   6      200.55      203.86     12.12 o
 -12   5   6       23.02       27.38      3.34 o
 -11   5   6       11.74       19.29      3.18 o
 -10   5   6       10.47       10.48      3.56 o
  -9   5   6      111.08      108.61      5.65 o
  -8   5   6       72.68       75.18      3.96 o
  -7   5   6       48.75       41.56      1.63 o
  -6   5   6       19.96       29.32      2.72 o
  -5   5   6        9.38       12.52      1.65 o
  -4   5   6      295.73      262.09      4.63 o
  -3   5   6      276.49      247.89      5.04 o
  -2   5   6      205.42      251.11      5.46 o
  -1   5   6      822.10      846.58     11.61 o
   0   5   6      591.54      593.25     10.23 o
   1   5   6     1178.67     1121.71     15.89 o
   2   5   6       15.78       14.57      2.58 o
   3   5   6       25.70       23.60      2.84 o
   4   5   6      154.49      146.06      4.75 o
   5   5   6       42.22       36.66      3.79 o
   6   5   6      110.52       88.31      5.30 o
   7   5   6       41.52       51.09      4.97 o
   8   5   6       53.15       66.88      5.37 o
   9   5   6       58.63       58.50      5.25 o
  10   5   6       66.12       75.41      5.19 o
  11   5   6      107.44      130.98      8.39 o
 -16   6   6        0.28       -2.64      7.67 o
 -15   6   6       70.05       73.23      9.61 o
 -14   6   6        4.13        0.39      6.68 o
 -13   6   6       30.02       22.94      4.33 o
 -12   6   6      177.25      170.04      5.22 o
 -11   6   6        1.98        5.11      3.06 o
 -10   6   6       54.82       44.21      3.90 o
  -9   6   6       67.59       66.06      3.76 o
  -8   6   6        2.00       -1.48      2.01 o
  -7   6   6      184.19      177.72      3.34 o
  -6   6   6      594.59      603.94      6.96 o
  -5   6   6       52.95       61.93      2.30 o
  -4   6   6      200.37      220.93      6.23 o
  -3   6   6     1128.02     1068.44     12.71 o
  -2   6   6     2021.01     2013.93     21.38 o
  -1   6   6     1076.54     1074.61     14.02 o
   0   6   6      216.63      218.32      7.25 o
   1   6   6       32.66       19.62      4.29 o
   2   6   6       93.70      108.87      4.65 o
   3   6   6      808.24      856.42     11.38 o
   4   6   6      104.51      101.70      4.41 o
   5   6   6       69.91       81.66      5.13 o
   6   6   6        0.43        1.75      3.59 o
   7   6   6        1.49       -0.90      4.45 o
   8   6   6       87.97       89.77      5.97 o
   9   6   6       46.27       58.89      5.90 o
  10   6   6        0.88        1.04      3.96 o
  11   6   6       45.31       49.89      6.34 o
 -15   7   6       13.08       24.05      8.35 o
 -14   7   6        2.17       -4.28     12.14 o
 -13   7   6        3.77       -0.74      4.15 o
 -12   7   6        4.18       -0.91      2.65 o
 -11   7   6        0.08        1.29      3.57 o
 -10   7   6       13.59       17.69      3.83 o
  -9   7   6        0.21       -2.86      2.86 o
  -8   7   6      795.66      731.97     21.17 o
  -7   7   6      690.58      655.29      7.12 o
  -6   7   6      233.91      235.37      4.24 o
  -5   7   6        2.03        3.57      1.64 o
  -4   7   6       11.55        6.16      2.17 o
  -3   7   6      217.65      197.41      4.75 o
  -2   7   6        0.14        0.08      1.73 o
  -1   7   6      761.36      800.93     10.47 o
   0   7   6       11.30       12.89      2.41 o
   1   7   6       46.87       40.48      3.65 o
   2   7   6      363.99      387.27      8.08 o
   3   7   6       51.70       56.76      3.83 o
   4   7   6      716.27      710.61     11.03 o
   5   7   6      273.64      256.08      8.00 o
   6   7   6      105.82      107.78      5.80 o
   7   7   6        0.53        5.58      3.96 o
   8   7   6        0.01       -3.82      3.82 o
   9   7   6       21.36       16.18      4.63 o
  10   7   6        2.45        2.33      4.12 o
  11   7   6        9.26        2.35      5.39 o
 -15   8   6       19.98       18.69     10.96 o
 -14   8   6       51.69       53.82      8.53 o
 -13   8   6        4.99       -0.02      4.15 o
 -12   8   6       36.03       39.52      4.02 o
 -11   8   6       71.45       57.06      6.19 o
 -10   8   6      322.53      319.31      9.32 o
  -9   8   6       26.45       16.27      4.67 o
  -8   8   6       31.84       26.05      3.22 o
  -7   8   6      252.07      241.62      4.10 o
  -6   8   6     1182.60     1157.65     11.40 o
  -5   8   6        1.43       -0.06      1.98 o
  -4   8   6      266.47      241.63      6.80 o
  -3   8   6      343.15      296.61      5.91 o
  -2   8   6      359.90      379.65      6.71 o
  -1   8   6      279.89      247.31      5.49 o
   0   8   6       97.27       81.98      3.40 o
   1   8   6      624.78      622.70     10.72 o
   2   8   6      291.44      276.89      6.85 o
   3   8   6      379.40      328.97      8.20 o
   4   8   6       89.98       82.29      5.08 o
   5   8   6       80.83       89.87      6.37 o
   6   8   6      110.31      115.95      6.32 o
   7   8   6       13.44        9.82      4.09 o
   8   8   6       34.89       38.09      5.12 o
   9   8   6      159.53      180.89      8.22 o
  10   8   6        0.53       -3.94      3.94 o
  11   8   6       15.99        2.96      5.69 o
 -15   9   6        9.44       -1.29      7.32 o
 -14   9   6       19.36       12.68      9.18 o
 -13   9   6        0.00       -4.34      4.34 o
 -12   9   6       69.69       70.04      4.64 o
 -11   9   6        2.50        6.14      3.92 o
 -10   9   6       33.76       38.08      4.50 o
  -9   9   6        0.07       -1.74      3.73 o
  -8   9   6        0.22       -1.61      1.61 o
  -7   9   6      303.78      287.99      4.52 o
  -6   9   6      191.75      173.07      4.28 o
  -5   9   6       11.57       10.52      2.37 o
  -4   9   6      364.47      364.39      6.63 o
  -3   9   6      185.69      195.84      6.54 o
  -2   9   6       28.53       26.96      2.61 o
  -1   9   6     1369.48     1429.12     16.49 o
   0   9   6       96.19       96.72      3.45 o
   1   9   6       54.75       59.28      3.25 o
   2   9   6       27.07       23.81      7.73 o
   3   9   6        6.30       15.41      4.62 o
   4   9   6       15.58        4.62      2.82 o
   5   9   6      192.39      195.59      7.53 o
   6   9   6        1.65        5.38      4.02 o
   7   9   6       31.05       25.94      4.53 o
   8   9   6       32.34       35.49      5.33 o
   9   9   6        5.30        9.24      4.84 o
  10   9   6        8.01        6.26      4.23 o
  11   9   6        2.27       -5.66      5.66 o
 -15  10   6       10.62       -1.78     12.44 o
 -14  10   6       14.37       18.58      4.69 o
 -13  10   6       23.33       25.39      5.45 o
 -12  10   6        5.82       10.06      3.61 o
 -11  10   6       12.12        8.18      4.77 o
 -10  10   6       14.55       11.60      4.16 o
  -9  10   6      682.55      629.17     13.89 o
  -8  10   6        4.71       -1.31      2.80 o
  -7  10   6        0.24       -1.59      1.59 o
  -6  10   6       72.96       51.71      2.71 o
  -5  10   6      114.87      128.15      4.68 o
  -4  10   6        5.69        1.45      2.16 o
  -3  10   6       17.72       26.93      2.66 o
  -2  10   6      292.31      278.61      5.93 o
  -1  10   6      197.73      219.15      5.63 o
   0  10   6      275.85      274.46      5.04 o
   1  10   6      173.80      156.19      4.73 o
   2  10   6      668.08      710.04     11.90 o
   3  10   6       47.21       54.53      5.45 o
   4  10   6       34.33       40.56      3.50 o
   5  10   6      206.17      241.80      8.20 o
   6  10   6        0.24       -3.26      3.62 o
   7  10   6       31.61       24.36      4.63 o
   8  10   6       13.71       14.56      4.88 o
   9  10   6        8.33       13.88      4.75 o
  10  10   6       17.71       16.65      4.80 o
 -15  11   6        0.08       -2.96     10.66 o
 -14  11   6       23.27       37.81      8.88 o
 -13  11   6       10.48       10.38      4.22 o
 -12  11   6       10.24        7.15      3.70 o
 -11  11   6       18.76       13.03      4.28 o
 -10  11   6       68.35       66.35      6.98 o
  -9  11   6       32.96       43.54      4.61 o
  -8  11   6        2.29        2.26      3.19 o
  -7  11   6       23.83       21.65      1.95 o
  -6  11   6      180.86      209.50      6.43 o
  -5  11   6      125.23      136.01      3.91 o
  -4  11   6        6.02        4.13      3.84 o
  -3  11   6      182.53      176.85      5.09 o
  -2  11   6      351.29      306.95      6.46 o
  -1  11   6      149.24      184.26      5.19 o
   0  11   6      321.41      330.00      6.86 o
   1  11   6      253.09      278.04      7.71 o
   2  11   6       70.26       74.59      3.70 o
   3  11   6        9.64        8.90      3.16 o
   4  11   6       64.81       93.45      4.96 o
   5  11   6       23.99       11.19      4.62 o
   6  11   6        2.76       10.03      3.93 o
   7  11   6       40.59       38.84      5.02 o
   8  11   6        5.73        3.67      4.55 o
   9  11   6        0.30       -4.53      4.53 o
  10  11   6        1.68        8.54      5.30 o
 -14  12   6       11.97       20.94      7.08 o
 -13  12   6        6.27        2.60      4.55 o
 -12  12   6       24.34       38.61      5.31 o
 -11  12   6        2.87       -6.22      6.22 o
 -10  12   6        0.06        4.08     14.22 o
  -9  12   6       11.69       22.29      6.24 o
  -8  12   6       40.65       43.89      2.93 o
  -7  12   6       40.48       47.23      3.39 o
  -6  12   6      119.34      123.78      3.84 o
  -5  12   6      385.23      395.76      8.06 o
  -4  12   6      321.49      308.32      7.13 o
  -3  12   6      255.16      238.74      5.81 o
  -2  12   6      542.93      529.64      8.71 o
  -1  12   6        0.26       -2.45      2.45 o
   0  12   6       79.32       77.57      4.30 o
   1  12   6      204.48      199.72      6.83 o
   2  12   6       29.01       19.59      3.74 o
   3  12   6      466.21      433.47     13.76 o
   4  12   6       15.16       17.82      4.55 o
   5  12   6       23.35       17.18      5.47 o
   6  12   6       26.98       14.90      5.61 o
   7  12   6        0.59       -5.11      5.11 o
   8  12   6       12.30        4.85      6.40 o
   9  12   6        6.03       -4.01      5.40 o
  10  12   6        0.83        3.88      5.41 o
 -14  13   6        9.45       12.08      6.90 o
 -13  13   6        1.12        1.59      5.68 o
 -12  13   6       17.77       23.44      5.31 o
 -11  13   6        0.90       -3.64      4.31 o
 -10  13   6       72.71      101.29     10.37 o
  -9  13   6      394.72      351.86     13.99 o
  -8  13   6      203.41      217.14      6.49 o
  -7  13   6       38.40       22.15      2.69 o
  -6  13   6       88.98      107.62      4.57 o
  -5  13   6      313.92      310.80      7.28 o
  -4  13   6       85.03       83.49      4.21 o
  -3  13   6      359.38      349.49      7.84 o
  -2  13   6      661.55      594.88      9.55 o
  -1  13   6      192.81      224.16      6.09 o
   0  13   6        0.97       -1.16      2.93 o
   1  13   6      235.23      278.62      7.09 o
   2  13   6      447.18      465.23     10.19 o
   3  13   6       15.26       19.76      4.72 o
   4  13   6        1.40       -4.55      4.55 o
   5  13   6       84.24      111.46      7.56 o
   6  13   6       48.54       55.04      6.82 o
   7  13   6       28.45       28.07      6.43 o
   8  13   6        2.41        5.07      5.58 o
   9  13   6        2.38        3.34      5.60 o
  10  13   6        3.51        0.70      6.17 o
 -14  14   6        4.94       -2.13      7.34 o
 -13  14   6        3.31       -4.39      4.39 o
 -12  14   6        3.97        8.45      6.24 o
 -11  14   6        1.42       -4.55      4.79 o
 -10  14   6        0.02        1.65      5.55 o
  -9  14   6       80.18       92.61      8.35 o
  -8  14   6       21.85       27.60      3.73 o
  -7  14   6        4.12       -0.15      2.40 o
  -6  14   6      155.60      142.08      5.38 o
  -5  14   6       54.91       57.45      5.78 o
  -4  14   6      142.14      141.20      5.43 o
  -3  14   6       81.07       61.20      4.27 o
  -2  14   6      240.46      239.37      6.98 o
  -1  14   6       18.88        4.20      3.56 o
   0  14   6       23.35        7.60      3.11 o
   1  14   6      118.19      115.23      5.10 o
   2  14   6      127.86      125.33      6.73 o
   3  14   6        0.89       -3.41      3.41 o
   4  14   6        0.30        2.75      4.99 o
   5  14   6        2.99        2.15      5.19 o
   6  14   6       31.63       16.44      8.76 o
   7  14   6        3.94        2.57      5.67 o
   8  14   6       20.60       17.69      6.36 o
   9  14   6        0.38        4.70      5.96 o
 -13  15   6        3.60        2.16      5.13 o
 -12  15   6        1.23        1.84      6.12 o
 -11  15   6       53.44       50.58      6.71 o
 -10  15   6        0.56       -5.69      5.69 o
  -9  15   6       90.19       69.53      4.79 o
  -8  15   6      485.90      455.14     10.03 o
  -7  15   6        2.19        0.24      2.69 o
  -6  15   6        0.00        2.66      2.88 o
  -5  15   6      162.70      150.50      5.60 o
  -4  15   6      269.79      247.91      6.98 o
  -3  15   6        4.11        5.66      3.62 o
  -2  15   6       80.76       72.11      5.02 o
  -1  15   6        1.65       -2.47      3.52 o
   0  15   6       57.25       60.65      4.79 o
   1  15   6       84.50       80.23      4.68 o
   2  15   6      129.46      110.93      5.87 o
   3  15   6        6.04       -3.95      3.95 o
   4  15   6        0.04       -5.51      5.51 o
   5  15   6       12.35       12.54      6.17 o
   6  15   6        0.01       -6.53      6.53 o
   7  15   6       19.05        4.30      5.49 o
   8  15   6        2.45        7.56      6.26 o
   9  15   6       18.38       14.34      6.53 o
 -13  16   6       18.60       18.16      5.71 o
 -12  16   6       12.88       11.22      6.24 o
 -11  16   6       41.55       42.37      6.61 o
 -10  16   6       82.89       86.34      7.46 o
  -9  16   6        0.37       -2.38      2.48 o
  -8  16   6       29.75       35.66      3.23 o
  -7  16   6       14.93       14.53      3.71 o
  -6  16   6       36.66       43.55      4.10 o
  -5  16   6      116.22      111.37      5.11 o
  -4  16   6       87.13       91.49      5.21 o
  -3  16   6       82.44       69.46      5.06 o
  -2  16   6      357.29      321.41      9.08 o
  -1  16   6        8.80        0.60      3.55 o
   0  16   6       16.70        7.98      4.41 o
   1  16   6        2.28        4.40      4.06 o
   2  16   6        2.52       -3.70      3.70 o
   3  16   6       13.64       10.58      4.39 o
   4  16   6       93.19       90.98      8.88 o
   5  16   6       18.14       21.63      6.38 o
   6  16   6       15.10       30.50      6.65 o
   7  16   6        1.13       -0.22      5.79 o
   8  16   6        8.66        8.73      6.77 o
 -12  17   6        0.33       -4.94      6.35 o
 -11  17   6        5.55       22.26      6.16 o
 -10  17   6       12.07       12.11      5.91 o
  -9  17   6       13.97        4.50      3.11 o
  -8  17   6        0.02        0.96      2.81 o
  -7  17   6      468.17      496.07     11.34 o
  -6  17   6       54.81       55.78      4.66 o
  -5  17   6      146.67      146.69      5.99 o
  -4  17   6       34.14       31.57      4.59 o
  -3  17   6        0.20       -1.53      3.67 o
  -2  17   6       30.86       26.09      6.93 o
  -1  17   6        0.10       -2.24      4.05 o
   0  17   6       15.52       11.41      3.73 o
   1  17   6       42.94       43.47      4.61 o
   2  17   6        7.28       12.35      4.19 o
   3  17   6       52.79       67.38      5.94 o
   4  17   6       22.49       29.35      7.20 o
   5  17   6       31.16       35.26      6.87 o
   6  17   6       23.68       18.35      7.54 o
   7  17   6        1.43        3.43      6.34 o
   8  17   6        6.13        7.40      6.88 o
 -12  18   6       15.02        8.77      6.09 o
 -11  18   6       27.89       24.81      7.83 o
 -10  18   6       63.60       61.81      7.38 o
  -9  18   6       39.52       32.36      4.04 o
  -8  18   6        1.03        2.86      2.87 o
  -7  18   6        7.28       15.45      4.29 o
  -6  18   6      275.67      265.54      8.10 o
  -5  18   6        0.76        1.48      4.06 o
  -4  18   6        1.01       -3.88      3.88 o
  -3  18   6      209.52      229.81      9.30 o
  -2  18   6       13.31       11.46      5.07 o
  -1  18   6      153.93      161.13      8.42 o
   0  18   6        6.65        4.59      4.06 o
   1  18   6        1.20       -0.89      3.82 o
   2  18   6      144.22      120.48      6.12 o
   3  18   6        0.86       -1.28      5.17 o
   4  18   6       17.44        4.12      7.13 o
   5  18   6        8.35        3.57      6.31 o
   6  18   6        5.71        2.88      5.96 o
   7  18   6        0.02       -1.49      6.43 o
   8  18   6        8.33       25.56      8.16 o
 -11  19   6        0.55       -6.94      7.11 o
 -10  19   6        3.20        3.79      8.71 o
  -9  19   6        1.59        5.65      3.18 o
  -8  19   6        0.54       -2.84      2.84 o
  -7  19   6       34.67       23.03      4.27 o
  -6  19   6       85.81       99.70      6.14 o
  -5  19   6      139.04      146.00      6.63 o
  -4  19   6      122.45      141.08      7.01 o
  -3  19   6       17.30       11.68      4.51 o
  -2  19   6        0.43       -4.39      4.39 o
  -1  19   6       13.71       12.26      5.02 o
   0  19   6       24.51       16.45      4.49 o
   1  19   6        3.67       -0.16      3.96 o
   2  19   6       10.87       13.01      4.72 o
   3  19   6        0.43        4.48      6.20 o
   4  19   6       20.64       25.70      5.50 o
   5  19   6       28.95       18.68      6.87 o
   6  19   6       27.06       27.03      7.22 o
   7  19   6       13.98       13.44      7.05 o
 -11  20   6        0.14       -7.24      9.48 o
 -10  20   6       45.32       63.10      8.00 o
  -9  20   6       26.45       34.29      3.99 o
  -8  20   6        3.84        1.58      3.57 o
  -7  20   6        7.20       10.54      4.17 o
  -6  20   6       18.60       19.80      4.74 o
  -5  20   6      197.08      191.95      8.57 o
  -4  20   6       97.35       95.40      6.08 o
  -3  20   6        2.33       -4.02      4.02 o
  -2  20   6       84.86       79.41      6.91 o
  -1  20   6       19.18        8.31      5.25 o
   0  20   6        7.73       -0.16      5.31 o
   1  20   6       40.04       43.15      5.12 o
   2  20   6        7.70       12.33      4.99 o
   3  20   6       33.90       37.84      6.87 o
   4  20   6       82.75       98.16      6.99 o
   5  20   6       11.87        5.55      6.77 o
   6  20   6       14.60       14.49      7.10 o
 -10  21   6        0.06        6.74     14.51 o
  -9  21   6        5.17        9.25      3.68 o
  -8  21   6       13.80       10.76      2.96 o
  -7  21   6       17.53       16.54      4.55 o
  -6  21   6       17.78       18.05      4.89 o
  -5  21   6       11.19        9.18      4.91 o
  -4  21   6       39.46       54.43      6.39 o
  -3  21   6       19.46       28.57      6.15 o
  -2  21   6        6.19        6.89      5.32 o
  -1  21   6       19.57        6.97      5.18 o
   0  21   6        4.14       -5.30      5.30 o
   1  21   6        0.39       -2.47      6.58 o
   2  21   6        9.75       10.26      8.05 o
   3  21   6        4.46        7.28      5.17 o
   4  21   6        0.44       -3.84      7.69 o
   5  21   6        1.88        3.82      7.00 o
   6  21   6        4.50        3.80      6.80 o
  -9  22   6       27.27       37.83      8.53 o
  -8  22   6        9.21       10.54      3.49 o
  -7  22   6        0.27       -1.29      3.88 o
  -6  22   6       32.22       40.58      6.58 o
  -5  22   6        7.82        5.95      5.52 o
  -4  22   6       14.58       12.06      5.10 o
  -3  22   6        0.02       -1.27      5.18 o
  -2  22   6        1.89        2.53      5.36 o
  -1  22   6       15.87       23.46      6.03 o
   0  22   6        3.00       -1.28      5.08 o
   1  22   6        0.83        2.07      4.76 o
   2  22   6       19.23       17.99      6.21 o
   3  22   6       13.94       14.04      6.72 o
   4  22   6        3.15       -1.05      5.00 o
   5  22   6       31.94       30.71      7.97 o
  -8  23   6       21.22       21.68      3.96 o
  -7  23   6       38.30       43.87      5.10 o
  -6  23   6        0.25        2.28      5.34 o
  -5  23   6        4.18        2.07      5.16 o
  -4  23   6        5.35        8.18      5.19 o
  -3  23   6        9.38        8.29      5.71 o
  -2  23   6        0.23       -4.42      5.47 o
  -1  23   6        2.15       -5.23      5.41 o
   0  23   6        0.81       -1.30      5.42 o
   1  23   6       11.55       12.74      5.81 o
   2  23   6        9.71        3.95      6.09 o
   3  23   6        0.79       -6.18      6.18 o
   4  23   6        9.93       18.83      8.12 o
  -7  24   6        4.02        6.55      4.34 o
  -6  24   6        1.30        7.57      5.34 o
  -5  24   6        1.57        4.40      5.90 o
  -4  24   6       31.80       39.40      6.29 o
  -3  24   6        0.76       -6.82      6.82 o
  -2  24   6        0.39       -5.84      5.84 o
  -1  24   6        0.12       -0.09      5.73 o
   0  24   6        4.62       -1.03      6.56 o
   1  24   6        3.59        1.97      5.64 o
   2  24   6        3.24       -5.62      5.71 o
   3  24   6        1.24       -1.53     10.53 o
  -6  25   6        3.39       -2.37     13.62 o
  -5  25   6        1.18        2.00      5.48 o
  -4  25   6        3.86        9.00      7.47 o
  -3  25   6       13.89       23.30     10.84 o
  -2  25   6        7.53        8.71      6.57 o
  -1  25   6        0.01       -4.87      5.91 o
   0  25   6        0.10       -5.25      6.81 o
   1  25   6        0.02       -5.81     16.88 o
 -16   1   7       35.92       47.08      9.42 o
 -15   1   7        0.08       -6.66      6.66 o
 -14   1   7       22.20       16.58      7.32 o
 -13   1   7       14.98       18.44      5.47 o
 -12   1   7       34.70       27.31      4.06 o
 -11   1   7       15.08        1.78      4.61 o
 -10   1   7      198.09      175.66      9.21 o
  -9   1   7       16.70       15.37      4.80 o
  -8   1   7      498.39      476.66     10.50 o
  -7   1   7      286.31      296.07      4.50 o
  -6   1   7       38.95       24.66      1.98 o
  -5   1   7      179.31      186.71      4.13 o
  -4   1   7       58.10       52.42      2.61 o
  -3   1   7      288.21      262.32      4.98 o
  -2   1   7      533.19      551.86      7.57 o
  -1   1   7       27.58       23.61      1.89 o
   0   1   7       14.91       10.13      2.37 o
   1   1   7       29.09       14.25      3.50 o
   2   1   7       16.50       -1.44      3.30 o
   3   1   7      187.83      156.53      5.42 o
   4   1   7        3.91       -2.92      2.92 o
   5   1   7       13.45        3.72      5.22 o
   6   1   7       36.25       32.23      4.65 o
   7   1   7       27.70       25.93      4.81 o
   8   1   7       40.61       32.10      5.27 o
   9   1   7        3.70       -4.47      4.47 o
  10   1   7        2.52       -1.81      4.25 o
  11   1   7        0.49        1.13      6.41 o
 -16   2   7        0.75        5.74      7.92 o
 -15   2   7        0.81       -2.89     13.03 o
 -14   2   7        9.22       -1.56      6.90 o
 -13   2   7       11.16       12.35      2.96 o
 -12   2   7        5.86        5.87      4.20 o
 -11   2   7      253.97      258.48      8.58 o
 -10   2   7        7.73       10.07      5.03 o
  -9   2   7       21.78       18.66      5.03 o
  -8   2   7      148.99      132.21      5.65 o
  -7   2   7      429.24      468.68      5.93 o
  -6   2   7      422.47      414.26      6.18 o
  -5   2   7        0.80       -1.59      1.59 o
  -4   2   7       20.84       12.52      1.96 o
  -3   2   7       61.12       67.43      2.90 o
  -2   2   7        0.31       -1.76      1.76 o
  -1   2   7      328.75      332.67      7.99 o
   0   2   7      162.19      154.49      5.65 o
   1   2   7      617.38      642.43     13.09 o
   2   2   7       16.08        9.82      3.22 o
   3   2   7       22.57       15.58      3.12 o
   4   2   7      523.34      515.19      9.31 o
   5   2   7        2.61       -3.54      3.54 o
   6   2   7        1.09       -1.32      3.77 o
   7   2   7      169.79      161.43      7.46 o
   8   2   7       52.23       50.89      5.43 o
   9   2   7      105.96      124.55      6.88 o
  10   2   7        8.36        0.70      4.37 o
 -16   3   7       12.32       11.30      7.74 o
 -15   3   7        7.45        6.10     11.85 o
 -14   3   7        0.09        0.70      6.83 o
 -13   3   7       14.92       14.47      3.58 o
 -12   3   7        0.65       -5.45      5.45 o
 -11   3   7       12.08        4.21      4.03 o
 -10   3   7      619.72      607.02     17.47 o
  -9   3   7      246.28      255.12     10.67 o
  -8   3   7      165.99      142.35      7.42 o
  -7   3   7       72.51       61.54      2.44 o
  -6   3   7       84.40       66.94      2.64 o
  -5   3   7        7.63        5.70      1.81 o
  -4   3   7       13.63       12.89      2.24 o
  -3   3   7      572.02      607.37      9.15 o
  -2   3   7       83.50       66.07      3.14 o
  -1   3   7      100.49      111.22      4.82 o
   0   3   7     1525.06     1575.94     21.40 o
   1   3   7     1142.21     1112.75     19.02 o
   2   3   7      136.15      118.16      5.22 o
   3   3   7      144.42      129.04      5.37 o
   4   3   7       13.46       16.04      5.04 o
   5   3   7       24.00       25.45      4.27 o
   6   3   7        3.26       -3.69      3.69 o
   7   3   7       63.58       63.69      5.82 o
   8   3   7        3.98        0.60      5.56 o
   9   3   7       22.85       13.81      5.22 o
  10   3   7        7.35        0.57      4.62 o
 -16   4   7        0.18        3.78      8.29 o
 -15   4   7        9.05       -1.90      7.25 o
 -14   4   7       66.25       59.96     18.07 o
 -13   4   7        7.15        7.42      3.25 o
 -12   4   7       11.02       11.04      4.03 o
 -11   4   7      177.55      161.00      7.47 o
 -10   4   7        0.93        1.08      4.80 o
  -9   4   7      604.72      628.98     17.38 o
  -8   4   7        0.05       -1.73      1.73 o
  -7   4   7       67.32       48.70      2.19 o
  -6   4   7      814.03      768.94      8.56 o
  -5   4   7      308.35      314.73      5.45 o
  -4   4   7       22.80       21.75      2.07 o
  -3   4   7       68.22       59.83      2.97 o
  -2   4   7      867.27      917.63     12.88 o
  -1   4   7       86.26       71.19      4.41 o
   0   4   7        3.56       -2.67      2.67 o
   1   4   7       16.40       12.66      3.73 o
   2   4   7      579.49      551.65     12.64 o
   3   4   7       91.85       83.17      4.70 o
   4   4   7      242.14      235.87      6.45 o
   5   4   7      492.82      486.98     11.14 o
   6   4   7       74.20       83.43      5.77 o
   7   4   7       13.49       10.13      4.55 o
   8   4   7        6.47        0.47      4.62 o
   9   4   7        4.25       -0.66      4.72 o
  10   4   7       62.68       69.04      5.90 o
 -15   5   7       13.44       15.84     10.37 o
 -14   5   7      110.60      130.41     11.85 o
 -13   5   7        2.51        4.34      3.85 o
 -12   5   7      136.65      141.03      7.12 o
 -11   5   7       63.94       72.84      5.54 o
 -10   5   7        5.12       -3.39      3.39 o
  -9   5   7       84.38       87.26     12.44 o
  -8   5   7       24.02       13.49      2.04 o
  -7   5   7       10.84       10.79      1.88 o
  -6   5   7     1405.12     1428.87     16.52 o
  -5   5   7        0.23        2.75      2.37 o
  -4   5   7       12.01        9.08      2.33 o
  -3   5   7      867.00      880.12     12.46 o
  -2   5   7      127.74      124.74      4.69 o
  -1   5   7      100.98       99.14      4.54 o
   0   5   7        0.86       -2.57      2.57 o
   1   5   7      108.42       95.72      6.02 o
   2   5   7     1216.48     1212.38     17.77 o
   3   5   7       92.65       82.65      4.75 o
   4   5   7        5.41        3.27      2.86 o
   5   5   7       81.55       82.10      9.66 o
   6   5   7       11.54       13.15      4.75 o
   7   5   7       53.04       50.74      5.42 o
   8   5   7        3.63        2.69      4.75 o
   9   5   7       38.31       38.41      5.48 o
  10   5   7       46.37       57.63      5.61 o
 -15   6   7        4.16       -5.33      7.11 o
 -14   6   7       43.09       52.04      8.53 o
 -13   6   7       11.72       13.56      5.28 o
 -12   6   7        0.80        3.63      4.16 o
 -11   6   7      176.57      220.62      8.60 o
 -10   6   7       10.91        4.29      3.73 o
  -9   6   7        0.01       -4.38      4.38 o
  -8   6   7       55.54       43.98      2.91 o
  -7   6   7      215.69      212.72      4.33 o
  -6   6   7      818.79      847.97      9.76 o
  -5   6   7       88.87       89.83      3.31 o
  -4   6   7     2739.27     2655.28     24.02 o
  -3   6   7      313.74      309.04      6.42 o
  -2   6   7      346.03      331.61      7.01 o
  -1   6   7       50.02       59.23      5.12 o
   0   6   7      409.27      367.24      8.44 o
   1   6   7      395.56      416.97      8.82 o
   2   6   7       84.75      100.79      5.18 o
   3   6   7      630.86      597.50     11.39 o
   4   6   7      252.70      240.10      7.07 o
   5   6   7      258.67      229.05      8.10 o
   6   6   7       30.93       37.18      5.17 o
   7   6   7      231.10      261.52      9.27 o
   8   6   7       55.68       68.90      7.44 o
   9   6   7        8.89       14.40      5.02 o
  10   6   7        1.30       -4.68      4.68 o
 -15   7   7        1.72       -4.07      6.68 o
 -14   7   7       31.56       35.00      5.39 o
 -13   7   7       53.42       69.53      4.71 o
 -12   7   7      159.24      149.92      8.67 o
 -11   7   7      196.13      236.91     17.73 o
 -10   7   7        0.04       -3.61      3.61 o
  -9   7   7      113.44       87.61      7.80 o
  -8   7   7       32.95       23.96      2.53 o
  -7   7   7      192.71      197.75      4.36 o
  -6   7   7        6.78        3.93      3.81 o
  -5   7   7       74.66       86.55      3.31 o
  -4   7   7       84.26       74.09      3.71 o
  -3   7   7        4.33        8.52      2.53 o
  -2   7   7        1.21       -0.24      2.15 o
  -1   7   7      493.64      479.57      8.93 o
   0   7   7      173.71      132.45      5.82 o
   1   7   7       13.03       13.55      3.30 o
   2   7   7      395.69      377.64      8.57 o
   3   7   7        0.36        0.25      3.00 o
   4   7   7       54.02       57.37      4.30 o
   5   7   7        0.11        1.87      4.10 o
   6   7   7      175.45      209.89      8.23 o
   7   7   7      168.85      206.44     10.17 o
   8   7   7        3.35        2.88      4.72 o
   9   7   7       23.80       28.51      5.34 o
  10   7   7       12.78        4.82      4.60 o
 -15   8   7       17.29       18.11      7.83 o
 -14   8   7        1.54       -4.80      4.80 o
 -13   8   7       37.41       34.87      4.44 o
 -12   8   7       26.79       33.17      4.87 o
 -11   8   7      323.20      333.52     10.35 o
 -10   8   7       78.37       80.42      5.67 o
  -9   8   7        0.38       -3.57      3.57 o
  -8   8   7       27.17       25.68      2.80 o
  -7   8   7        0.06       -1.88      1.88 o
  -6   8   7      146.89      134.76      5.60 o
  -5   8   7      926.61      918.05     11.08 o
  -4   8   7      949.14      940.92     13.44 o
  -3   8   7      306.80      327.42      6.56 o
  -2   8   7        9.74       11.70      2.27 o
  -1   8   7        0.01       -2.04      2.04 o
   0   8   7      895.16      965.97     14.97 o
   1   8   7      264.53      256.01      7.05 o
   2   8   7       52.49       64.68      4.20 o
   3   8   7       88.15       85.86      4.67 o
   4   8   7       52.12       42.74      4.63 o
   5   8   7      301.78      317.45      9.69 o
   6   8   7       14.06       30.72      4.85 o
   7   8   7        2.44        8.03      5.03 o
   8   8   7      312.06      338.14     10.94 o
   9   8   7        4.66        2.24      4.84 o
  10   8   7        2.03       -1.72      4.60 o
 -15   9   7       10.32       14.81     13.03 o
 -14   9   7        0.57       -4.76      4.87 o
 -13   9   7        2.91        6.33      3.72 o
 -12   9   7      135.49      136.07      7.34 o
 -11   9   7        0.33        0.66      4.23 o
 -10   9   7       15.27       18.84      4.50 o
  -9   9   7       43.33       41.98      5.60 o
  -8   9   7       79.05       90.72      3.11 o
  -7   9   7        0.85       -1.85      1.85 o
  -6   9   7      307.32      281.74      5.52 o
  -5   9   7      919.91      863.07     17.13 o
  -4   9   7     1094.06     1038.87     14.57 o
  -3   9   7       50.50       49.13      3.22 o
  -2   9   7      600.28      536.52      8.06 o
  -1   9   7      231.31      218.91      6.25 o
   0   9   7       30.76       16.03      2.87 o
   1   9   7      122.07       94.06      4.75 o
   2   9   7      203.94      224.81      6.80 o
   3   9   7      684.32      697.41     12.40 o
   4   9   7      287.08      282.20      8.96 o
   5   9   7        5.83       15.85      5.17 o
   6   9   7      232.30      234.64     11.11 o
   7   9   7      203.21      190.10      8.56 o
   8   9   7        0.03        6.81      5.16 o
   9   9   7       23.31       36.56      6.71 o
  10   9   7        8.15        5.88      4.91 o
 -15  10   7       15.48       14.22     13.62 o
 -14  10   7        0.01       -5.91      5.91 o
 -13  10   7       74.87       93.01      8.66 o
 -12  10   7      118.61      125.61      7.95 o
 -11  10   7       54.21       47.63      5.33 o
 -10  10   7      375.46      372.66     10.85 o
  -9  10   7      129.22      129.87      9.60 o
  -8  10   7      101.57       89.01      3.31 o
  -7  10   7        0.37       -1.65      1.65 o
  -6  10   7       26.44       14.14      2.34 o
  -5  10   7      337.78      289.64      7.55 o
  -4  10   7       23.48       17.34      3.30 o
  -3  10   7      317.90      307.67      6.67 o
  -2  10   7      191.13      190.10      5.58 o
  -1  10   7        3.46        2.04      2.14 o
   0  10   7      247.01      224.75      5.78 o
   1  10   7      264.90      220.03      8.38 o
   2  10   7      211.35      193.87      6.51 o
   3  10   7      140.58      165.73      6.54 o
   4  10   7       22.59       36.37      4.71 o
   5  10   7       17.77       22.10      5.98 o
   6  10   7       27.88       30.77      5.16 o
   7  10   7       36.94       57.29      5.95 o
   8  10   7      155.42      202.20      8.90 o
   9  10   7       38.14       46.37     10.37 o
 -14  11   7       20.46        6.78      7.00 o
 -13  11   7       54.64       62.28      5.82 o
 -12  11   7      179.30      219.48     11.38 o
 -11  11   7       69.89       90.08      7.92 o
 -10  11   7        0.00        3.29      5.55 o
  -9  11   7       17.83       14.05      2.86 o
  -8  11   7        7.16       11.90      1.97 o
  -7  11   7        2.31        0.04      1.76 o
  -6  11   7       12.94       14.40      2.60 o
  -5  11   7        9.96        7.83      3.00 o
  -4  11   7      228.09      233.39      6.57 o
  -3  11   7      943.75      947.65     17.57 o
  -2  11   7       68.43       74.03      4.31 o
  -1  11   7     1151.87     1143.20     16.08 o
   0  11   7      154.21      163.78      6.75 o
   1  11   7      259.67      291.18      8.42 o
   2  11   7      371.68      390.15     11.08 o
   3  11   7      656.86      655.88     14.92 o
   4  11   7       68.86       75.00      7.12 o
   5  11   7       20.02       22.36      5.81 o
   6  11   7       22.64       10.10      5.79 o
   7  11   7      106.22      125.29      8.84 o
   8  11   7       52.78       74.22      7.65 o
   9  11   7        4.38       -0.26      5.58 o
 -14  12   7       10.77       10.98      4.05 o
 -13  12   7        3.24        4.82      6.58 o
 -12  12   7        1.85        3.35      5.98 o
 -11  12   7       91.37       90.40      8.52 o
 -10  12   7      115.60      139.95      9.63 o
  -9  12   7      134.57      171.00      5.33 o
  -8  12   7      260.44      267.27      6.18 o
  -7  12   7       58.64       74.88      3.26 o
  -6  12   7      118.81      105.95      4.64 o
  -5  12   7        4.40       -2.63      2.63 o
  -4  12   7       75.83       56.89      3.91 o
  -3  12   7       16.66        8.78      3.15 o
  -2  12   7       88.30       85.85      4.65 o
  -1  12   7      167.12      168.97      7.09 o
   0  12   7      132.38      148.73      6.49 o
   1  12   7      420.66      487.88     10.73 o
   2  12   7      341.82      397.22     11.40 o
   3  12   7       24.39       35.07      5.99 o
   4  12   7      118.59      142.11      9.50 o
   5  12   7       18.89       18.28      5.88 o
   6  12   7       39.84       40.16      7.00 o
   7  12   7       44.25       50.45     11.47 o
   8  12   7       17.36       11.97      6.36 o
   9  12   7       47.35       37.81      7.21 o
 -14  13   7       42.25       54.18      9.14 o
 -13  13   7        0.11        8.19      4.74 o
 -12  13   7       38.56       47.12     10.37 o
 -11  13   7      175.82      170.42     11.10 o
 -10  13   7      215.61      222.23     24.58 o
  -9  13   7        6.49       11.74      2.81 o
  -8  13   7       25.24       26.38      2.55 o
  -7  13   7        7.41        3.69      2.58 o
  -6  13   7       63.33       51.13      3.83 o
  -5  13   7        5.70        1.84      2.94 o
  -4  13   7       36.36       48.39      4.09 o
  -3  13   7       78.60       82.82      5.19 o
  -2  13   7        1.20       -0.22      4.35 o
  -1  13   7      237.36      250.01      8.06 o
   0  13   7       64.45       63.82      4.35 o
   1  13   7        1.40        5.53      3.76 o
   2  13   7       88.60       80.99      6.30 o
   3  13   7      110.29       88.87      8.52 o
   4  13   7        3.71       -1.20      7.40 o
   5  13   7       57.23       67.76      7.26 o
   6  13   7       17.75       29.41      9.44 o
   7  13   7        3.23        4.55      6.18 o
   8  13   7       45.40       64.22      7.66 o
   9  13   7        0.08      -11.25     11.25 o
 -13  14   7        8.59        6.40      5.91 o
 -12  14   7        1.00       -4.92      4.92 o
 -11  14   7       19.57       12.70      6.66 o
 -10  14   7        0.82        6.15      6.40 o
  -9  14   7       48.85       44.82      3.50 o
  -8  14   7        4.80        3.69      2.37 o
  -7  14   7       10.11       11.01      3.07 o
  -6  14   7      107.10      125.39      5.37 o
  -5  14   7       74.03       77.66      4.53 o
  -4  14   7       26.30       28.90      3.71 o
  -3  14   7      437.80      453.57     10.53 o
  -2  14   7        1.09       -1.16      3.55 o
  -1  14   7      196.67      218.34      7.75 o
   0  14   7      134.37      130.41      6.01 o
   1  14   7      166.26      134.14      6.16 o
   2  14   7      132.85      132.54      8.01 o
   3  14   7        0.27       11.74      7.25 o
   4  14   7        6.35       -0.49      5.27 o
   5  14   7      154.44      171.98     10.21 o
   6  14   7        6.38        2.88      8.08 o
   7  14   7        0.37       -6.07      6.08 o
   8  14   7       88.58      112.61      9.22 o
 -13  15   7       26.20       34.59      7.34 o
 -12  15   7        0.14       -1.94      5.16 o
 -11  15   7       37.88       67.00      8.52 o
 -10  15   7      115.64      110.42      9.78 o
  -9  15   7       46.85       47.35      4.19 o
  -8  15   7       39.75       31.70      2.96 o
  -7  15   7       52.98       53.55      4.08 o
  -6  15   7      109.36      118.49      5.85 o
  -5  15   7      145.77      141.58      5.76 o
  -4  15   7      164.47      134.66      6.30 o
  -3  15   7        0.02       -1.00      3.59 o
  -2  15   7       51.98       40.29      7.44 o
  -1  15   7       86.51       69.71      6.26 o
   0  15   7       58.35       84.87      5.50 o
   1  15   7        2.39        5.69      4.02 o
   2  15   7       11.14       20.22      4.28 o
   3  15   7       11.66       17.74      7.67 o
   4  15   7      162.74      184.55     10.44 o
   5  15   7       28.14       31.62      8.29 o
   6  15   7       16.02       14.77      6.48 o
   7  15   7        8.35        9.26      6.68 o
   8  15   7        2.21        5.96      6.62 o
 -13  16   7       17.92       27.25      8.88 o
 -12  16   7        7.75       -4.38      5.73 o
 -11  16   7       12.79        9.86      7.08 o
 -10  16   7       16.28       27.10      9.77 o
  -9  16   7        0.06       -3.11      3.11 o
  -8  16   7       11.30        7.31      2.58 o
  -7  16   7       33.28       25.30      4.56 o
  -6  16   7       19.38       18.11      3.91 o
  -5  16   7      229.19      301.49      8.10 o
  -4  16   7       29.86       16.41      4.32 o
  -3  16   7        1.26       -3.53      3.53 o
  -2  16   7       44.65       26.52      5.73 o
  -1  16   7       19.13       12.99      4.84 o
   0  16   7       13.98       13.35      4.13 o
   1  16   7      304.06      306.69     11.02 o
   2  16   7       27.60       21.63      5.09 o
   3  16   7       17.62       21.35      8.52 o
   4  16   7       88.58       79.15      9.86 o
   5  16   7       11.00        5.84      5.96 o
   6  16   7       26.41       44.07      7.22 o
   7  16   7        1.22        7.48      8.15 o
 -12  17   7        6.46       18.47      6.45 o
 -11  17   7        1.77       -7.46      7.48 o
 -10  17   7       30.21       34.69     16.58 o
  -9  17   7        3.69        0.12      3.41 o
  -8  17   7       18.15       19.78      3.15 o
  -7  17   7       55.08       51.99      5.08 o
  -6  17   7       30.85       15.35      4.29 o
  -5  17   7      104.20      112.16      5.47 o
  -4  17   7       42.55       50.90      5.05 o
  -3  17   7        0.68       -0.36      3.85 o
  -2  17   7       21.19       21.65      5.50 o
  -1  17   7        3.40        6.40      4.79 o
   0  17   7       59.61       68.59      5.58 o
   1  17   7       54.38       60.53      6.64 o
   2  17   7        0.02       -5.22      5.22 o
   3  17   7        3.74        2.65      7.83 o
   4  17   7       26.81       19.50      6.85 o
   5  17   7        0.59       -3.56      6.02 o
   6  17   7       33.93       45.72      7.77 o
   7  17   7        3.35       -2.93      6.53 o
 -11  18   7       24.27       26.89      8.43 o
 -10  18   7        3.70        4.08      7.50 o
  -9  18   7       38.43       53.18      4.51 o
  -8  18   7        0.71        0.19      3.02 o
  -7  18   7       50.36       39.42      4.97 o
  -6  18   7       30.00       29.31      4.96 o
  -5  18   7       15.20        9.07      4.38 o
  -4  18   7       16.69        9.99      4.39 o
  -3  18   7        8.98       -4.53      4.53 o
  -2  18   7       13.53        9.15      4.98 o
  -1  18   7       70.51       90.10      7.08 o
   0  18   7        3.52        9.00      4.43 o
   1  18   7        8.49       15.70      4.25 o
   2  18   7       64.30       92.00      8.85 o
   3  18   7       88.64       85.48     19.55 o
   4  18   7        8.01        3.58      6.61 o
   5  18   7        2.75       -1.93      6.31 o
   6  18   7        4.93        3.79      8.60 o
 -11  19   7        6.06       14.99      7.06 o
 -10  19   7        0.05       -4.85      6.26 o
  -9  19   7        9.21       13.05      3.91 o
  -8  19   7        9.91        4.30      3.21 o
  -7  19   7       32.02       36.44      4.83 o
  -6  19   7        3.45        3.24      4.33 o
  -5  19   7        3.24       -2.56      4.51 o
  -4  19   7        9.14        1.88      4.30 o
  -3  19   7        0.27        1.26      4.95 o
  -2  19   7        2.68       -1.38      4.88 o
  -1  19   7       63.81       75.05      8.04 o
   0  19   7        6.60        4.60      4.38 o
   1  19   7        6.26        9.30      4.98 o
   2  19   7       23.74       24.20      9.19 o
   3  19   7       33.81       24.02      6.60 o
   4  19   7        0.00       -5.27      5.93 o
   5  19   7        2.03       -6.50      6.50 o
   6  19   7        0.11       -4.42      6.34 o
 -10  20   7        2.71        5.01      8.03 o
  -9  20   7        6.27       14.05      3.91 o
  -8  20   7       23.42       23.24      4.13 o
  -7  20   7       10.84       13.85      4.77 o
  -6  20   7       25.93       32.15      5.12 o
  -5  20   7        4.57        1.34      4.80 o
  -4  20   7        0.66       -2.47      4.31 o
  -3  20   7        0.15       -2.87      5.24 o
  -2  20   7        2.08        0.94      5.43 o
  -1  20   7        0.03        0.20      5.18 o
   0  20   7        1.71       -5.02      5.02 o
   1  20   7        3.33        5.77      5.19 o
   2  20   7       52.89       51.67     10.53 o
   3  20   7        0.36        1.52      6.04 o
   4  20   7       28.42       31.27      8.13 o
   5  20   7        0.20        6.42      6.87 o
  -9  21   7        0.89        5.55      3.81 o
  -8  21   7        2.76       -2.28      3.34 o
  -7  21   7        1.41       -1.88      4.44 o
  -6  21   7       11.13       19.82      6.02 o
  -5  21   7        0.00       -1.84      4.67 o
  -4  21   7        1.00        4.40      5.05 o
  -3  21   7        0.65       -3.29      5.42 o
  -2  21   7        9.36       -1.09      5.62 o
  -1  21   7       12.85        1.19      7.01 o
   0  21   7        5.38       -4.79      5.42 o
   1  21   7        0.20       -4.04      5.12 o
   2  21   7        0.66        0.79      8.33 o
   3  21   7       15.12       17.89     10.36 o
   4  21   7        5.34       -6.66      6.66 o
  -8  22   7        4.24        8.18      3.44 o
  -7  22   7        0.99       -0.09      4.61 o
  -6  22   7       16.86       16.52      6.02 o
  -5  22   7       18.77       22.32      6.30 o
  -4  22   7        2.31        8.65      6.70 o
  -3  22   7       20.27       14.62      5.93 o
  -2  22   7        7.87        9.26      5.62 o
  -1  22   7       14.58        8.81      6.22 o
   0  22   7        1.69       -6.18      6.18 o
   1  22   7        1.59       -2.65      6.07 o
   2  22   7        1.11       -7.49     15.10 o
   3  22   7       25.03       25.82      7.69 o
  -7  23   7        0.38        0.77      4.84 o
  -6  23   7        0.05       -1.76      5.71 o
  -5  23   7        0.01       -1.97      5.77 o
  -4  23   7       30.86       16.46      7.22 o
  -3  23   7        9.35        0.00      6.50 o
  -2  23   7        6.09       -3.51      5.91 o
  -1  23   7        0.20        3.69      5.76 o
   0  23   7        2.18       -1.88      6.60 o
   1  23   7        7.94       10.90      6.63 o
   2  23   7        0.02       -0.05      9.10 o
  -6  24   7        2.37       -3.57      8.68 o
  -5  24   7        0.02       -5.41      5.88 o
  -4  24   7        7.16       25.69      7.73 o
  -3  24   7        2.56       -6.68      6.68 o
  -2  24   7        6.17       -6.54      6.54 o
  -1  24   7        8.36       12.97      7.69 o
   0  24   7        0.06        2.37      7.54 o
 -15   0   8        0.36        7.11     10.07 o
 -14   0   8        1.36       -2.11      5.03 o
 -13   0   8      173.44      193.39     11.85 o
 -12   0   8        7.74       -1.18      7.11 o
 -11   0   8        6.67       -7.11      7.11 o
 -10   0   8       17.73       24.88      8.88 o
  -9   0   8      197.83      213.83     14.81 o
  -8   0   8      737.38      727.50     12.51 o
  -7   0   8       12.91        6.09      3.40 o
  -6   0   8       11.66       -1.88      3.67 o
  -5   0   8      167.84      144.53      6.27 o
  -4   0   8      200.40      164.32      6.38 o
  -3   0   8      964.32      933.93     15.99 o
  -2   0   8      170.31      145.57      6.31 o
  -1   0   8      115.97      106.17      7.92 o
   0   0   8      538.25      469.45     16.09 o
   1   0   8      180.18      124.66      8.77 o
   2   0   8      190.58      133.86      9.48 o
   3   0   8      374.72      420.91     12.27 o
   4   0   8       13.47       12.46      5.82 o
   5   0   8       40.49       35.28      8.88 o
   6   0   8        6.23        5.77     13.92 o
   7   0   8       13.96       19.60      8.59 o
   8   0   8       35.64       42.87      7.92 o
   9   0   8        5.11       -6.83      6.83 o
 -15   1   8       17.40       16.05      7.92 o
 -14   1   8        0.97       -4.08      4.08 o
 -13   1   8        2.13        3.09      4.02 o
 -12   1   8        0.05       -4.61      4.61 o
 -11   1   8       37.97       21.90      6.06 o
 -10   1   8       74.60       68.75      6.90 o
  -9   1   8      122.46      127.09     10.96 o
  -8   1   8      918.38      890.87     10.11 o
  -7   1   8        0.61       -2.17      2.17 o
  -6   1   8      452.53      435.01      6.92 o
  -5   1   8      511.28      507.27      7.58 o
  -4   1   8      327.01      315.49      5.94 o
  -3   1   8        0.79       -2.09      2.09 o
  -2   1   8      453.19      477.26      7.51 o
  -1   1   8      303.14      327.38      7.30 o
   0   1   8      611.64      600.44     13.15 o
   1   1   8      209.97      169.01      7.84 o
   2   1   8       27.34       17.70      4.47 o
   3   1   8      383.07      360.20      8.51 o
   4   1   8       12.91        6.50      7.44 o
   5   1   8       14.48        9.01      6.07 o
   6   1   8       12.43        9.11      4.66 o
   7   1   8        1.79       -4.74      4.74 o
   8   1   8        2.17       -0.03      4.72 o
   9   1   8        3.24       -4.58      4.58 o
 -15   2   8        1.72       -6.90      6.90 o
 -14   2   8        1.32       -1.24      3.26 o
 -13   2   8       41.05       47.95      4.74 o
 -12   2   8       93.21       90.31      6.31 o
 -11   2   8       18.31       18.36      5.86 o
 -10   2   8      153.21      129.85     26.65 o
  -9   2   8        0.86        4.15      5.03 o
  -8   2   8      232.59      248.35      7.14 o
  -7   2   8      668.27      711.76      9.85 o
  -6   2   8       12.92       -2.45      2.45 o
  -5   2   8      104.41       89.01      3.45 o
  -4   2   8      477.60      486.81      7.48 o
  -3   2   8      640.25      615.94      8.63 o
  -2   2   8     1088.46     1007.51     12.08 o
  -1   2   8       71.39       31.07      3.52 o
   0   2   8       95.73       72.87      6.75 o
   1   2   8      754.06      777.81     15.46 o
   2   2   8       18.56       18.29      3.72 o
   3   2   8       19.80       12.43      3.28 o
   4   2   8      133.34      149.68     11.46 o
   5   2   8       11.49        7.91      5.22 o
   6   2   8        0.05       -4.05      4.05 o
   7   2   8      110.69      146.54      7.68 o
   8   2   8       15.75       11.93      5.20 o
   9   2   8        0.05       -3.80      5.83 o
 -15   3   8       32.49       16.29      9.18 o
 -14   3   8        0.82       -4.16      4.16 o
 -13   3   8        3.32       -2.40      4.28 o
 -12   3   8      120.68      148.71      7.95 o
 -11   3   8      117.67      135.96      9.36 o
 -10   3   8      284.72      276.53     11.93 o
  -9   3   8       68.09       80.31      7.12 o
  -8   3   8      131.79      118.72      7.58 o
  -7   3   8      451.67      409.21      6.64 o
  -6   3   8       69.60       64.71      4.88 o
  -5   3   8       65.72       59.34      3.24 o
  -4   3   8      150.56      143.34      4.27 o
  -3   3   8      448.11      417.33      6.92 o
  -2   3   8      157.28      140.50      4.87 o
  -1   3   8     1439.04     1314.75     20.88 o
   0   3   8       15.64       -1.40      4.21 o
   1   3   8       32.57       42.36      5.15 o
   2   3   8      429.84      433.89      9.47 o
   3   3   8       28.21       28.76      3.48 o
   4   3   8      150.46      141.43      7.65 o
   5   3   8        4.44        4.30      7.01 o
   6   3   8       11.35       10.58      5.13 o
   7   3   8       60.58       71.82      6.44 o
   8   3   8       25.16       16.36      5.45 o
   9   3   8       40.83       50.87      6.22 o
 -15   4   8        0.78        1.15      9.18 o
 -14   4   8        9.55       13.59      3.43 o
 -13   4   8        6.37        1.81      7.13 o
 -12   4   8       27.31       22.29      5.11 o
 -11   4   8       34.52       35.15      6.48 o
 -10   4   8      165.78      162.44     10.03 o
  -9   4   8       20.54       29.50     15.70 o
  -8   4   8        1.38       -2.69      4.99 o
  -7   4   8      804.36      751.93      9.51 o
  -6   4   8     1948.77     1875.11     19.17 o
  -5   4   8      192.68      189.55      4.95 o
  -4   4   8       13.60        4.43      2.24 o
  -3   4   8       19.07       12.39      2.42 o
  -2   4   8       19.64       14.46      2.62 o
  -1   4   8        6.07       -3.32      3.32 o
   0   4   8      351.99      339.34     10.27 o
   1   4   8      213.50      213.04      9.49 o
   2   4   8       44.85       45.69      4.06 o
   3   4   8        4.94       -3.08      3.08 o
   4   4   8      127.50      136.20      6.87 o
   5   4   8      683.34      692.76     14.59 o
   6   4   8       10.58       15.70      5.73 o
   7   4   8        0.04       -5.73      5.73 o
   8   4   8        7.05       -0.92      4.84 o
   9   4   8        0.37        0.32      5.10 o
 -15   5   8        2.72       -3.59      6.97 o
 -14   5   8        7.52       10.49      3.85 o
 -13   5   8        2.24        0.96      4.42 o
 -12   5   8       58.19       59.57      5.69 o
 -11   5   8      250.45      270.47     10.80 o
 -10   5   8       19.20       16.98      5.64 o
  -9   5   8        8.01        8.59      8.59 o
  -8   5   8       52.06       55.40      2.63 o
  -7   5   8       22.34       14.81      2.53 o
  -6   5   8       60.46       79.16      4.10 o
  -5   5   8      643.22      638.50      9.02 o
  -4   5   8        0.02       -2.52      2.52 o
  -3   5   8        2.19       -2.01      2.01 o
  -2   5   8       15.29        5.79      2.80 o
  -1   5   8      607.39      628.87     11.87 o
   0   5   8      717.41      752.05     17.36 o
   1   5   8        6.84       -2.97      3.14 o
   2   5   8       13.99        3.03      4.33 o
   3   5   8       32.45       31.21      3.88 o
   4   5   8        9.80        7.50      4.50 o
   5   5   8       67.73       92.20      6.92 o
   6   5   8      198.46      218.28      8.89 o
   7   5   8        9.58        4.63      5.47 o
   8   5   8       83.58       83.14      6.76 o
   9   5   8        9.40       15.76      5.18 o
 -15   6   8        0.03        2.90      7.40 o
 -14   6   8       69.52       76.45      6.24 o
 -13   6   8      128.86      145.02      7.95 o
 -12   6   8       39.69       26.17      5.21 o
 -11   6   8      151.11      150.54      8.09 o
 -10   6   8       17.28        5.63      5.44 o
  -9   6   8        0.07       -5.33      5.33 o
  -8   6   8       25.76       20.33      2.59 o
  -7   6   8        8.76        3.37      2.46 o
  -6   6   8      894.62      873.79     10.85 o
  -5   6   8      761.58      784.11     10.32 o
  -4   6   8        0.05       -2.12      2.12 o
  -3   6   8      230.50      209.34      6.04 o
  -2   6   8      249.76      255.63      6.73 o
  -1   6   8       53.33       33.73      4.91 o
   0   6   8      727.40      761.12     15.72 o
   1   6   8       15.25        7.67      3.25 o
   2   6   8      399.39      381.27      8.85 o
   3   6   8      292.07      251.92      7.68 o
   4   6   8        8.10        3.23      4.38 o
   5   6   8      151.37      169.43      8.03 o
   6   6   8       34.09       42.36      5.98 o
   7   6   8        0.86       -4.78      4.78 o
   8   6   8       24.05       42.76      6.15 o
   9   6   8        5.85       -0.26      5.34 o
 -15   7   8        3.14       12.58      7.54 o
 -14   7   8       19.49       20.62      4.45 o
 -13   7   8        5.34       10.58      4.87 o
 -12   7   8        4.00        0.97      4.52 o
 -11   7   8        0.22        1.73      4.37 o
 -10   7   8       75.87       83.35      6.10 o
  -9   7   8        0.12       -2.71      2.71 o
  -8   7   8       72.12       62.29      2.88 o
  -7   7   8      313.33      314.95      6.70 o
  -6   7   8        3.15        1.70      3.49 o
  -5   7   8      887.91      828.72     10.67 o
  -4   7   8      302.18      264.64      5.69 o
  -3   7   8      333.41      325.51      7.48 o
  -2   7   8        5.46        0.23      3.31 o
  -1   7   8       18.17        9.38      4.45 o
   0   7   8        6.21        3.30      4.08 o
   1   7   8      103.73       93.10      4.85 o
   2   7   8       11.90       18.09      3.68 o
   3   7   8      204.64      226.62      8.10 o
   4   7   8       18.18       26.07      4.80 o
   5   7   8      115.53       99.96      6.37 o
   6   7   8      128.67      138.71      7.46 o
   7   7   8       92.21       95.44      6.99 o
   8   7   8        3.90        8.32      5.33 o
   9   7   8        0.59       -4.92      4.92 o
 -15   8   8        3.82        6.92      5.39 o
 -14   8   8       40.39       56.73      4.85 o
 -13   8   8      145.78      165.81     13.25 o
 -12   8   8        4.54       -2.66      4.50 o
 -11   8   8        0.68       -0.23      4.16 o
 -10   8   8       11.81       12.34      4.57 o
  -9   8   8        0.04       -2.07      2.07 o
  -8   8   8        5.08        1.53      2.06 o
  -7   8   8       24.71       28.38      4.26 o
  -6   8   8       78.93       77.29      3.40 o
  -5   8   8      524.29      505.50      8.03 o
  -4   8   8        0.14        5.42      3.04 o
  -3   8   8       84.11       78.89      4.29 o
  -2   8   8      172.17      160.35      6.79 o
  -1   8   8      215.08      225.30      8.78 o
   0   8   8        4.19        6.16      4.66 o
   1   8   8       38.52       43.63      4.09 o
   2   8   8       22.32        9.02      4.84 o
   3   8   8      213.07      224.62      8.25 o
   4   8   8      101.99      109.89      9.83 o
   5   8   8        0.45       -4.26      4.26 o
   6   8   8       44.21       42.01      5.76 o
   7   8   8        5.31       15.36      5.51 o
   8   8   8        0.00        4.80      5.21 o
   9   8   8        0.38       -2.72      5.49 o
 -14   9   8        0.97        4.72      4.13 o
 -13   9   8       31.45       35.44      5.49 o
 -12   9   8        1.35        1.50      5.23 o
 -11   9   8        0.68       -3.99      3.99 o
 -10   9   8        8.64        2.48      4.15 o
  -9   9   8        5.45        2.36      2.90 o
  -8   9   8       74.26       66.06      3.14 o
  -7   9   8       49.99       40.40      2.74 o
  -6   9   8       12.33        8.24      2.42 o
  -5   9   8       35.60       36.42      2.99 o
  -4   9   8      192.03      223.69      6.49 o
  -3   9   8        3.47        4.16      3.19 o
  -2   9   8      456.46      446.05     10.05 o
  -1   9   8       16.58       12.98      4.31 o
   0   9   8      420.86      403.52     10.26 o
   1   9   8      372.59      337.95      8.28 o
   2   9   8       26.48       27.75      3.92 o
   3   9   8        0.00       -4.35      4.35 o
   4   9   8        0.55       -1.25      5.83 o
   5   9   8        6.09        1.62      4.30 o
   6   9   8       41.20       47.02      6.01 o
   7   9   8        8.81       31.63      6.92 o
   8   9   8        0.32       -2.84      7.01 o
 -14  10   8        7.78       13.11      4.60 o
 -13  10   8        4.32        2.12      5.82 o
 -12  10   8        1.27        4.25      6.06 o
 -11  10   8       52.27       44.08      7.25 o
 -10  10   8       43.20       35.87      6.90 o
  -9  10   8        9.46        7.88      2.49 o
  -8  10   8        3.27       -0.65      2.27 o
  -7  10   8        4.44        1.72      2.23 o
  -6  10   8       79.23       77.96      3.44 o
  -5  10   8       16.56       14.63      3.58 o
  -4  10   8       63.23       67.00      4.34 o
  -3  10   8      441.29      428.71     10.12 o
  -2  10   8       85.19       90.56      5.28 o
  -1  10   8        7.39        5.45      4.33 o
   0  10   8       23.14       19.42      4.61 o
   1  10   8       56.81       47.84      5.67 o
   2  10   8       44.11       54.41      5.90 o
   3  10   8        3.62        6.36      7.32 o
   4  10   8        1.26       -3.63      4.96 o
   5  10   8       19.39       20.11      6.34 o
   6  10   8       55.43       86.44      8.26 o
   7  10   8        6.77        3.87      6.53 o
   8  10   8        7.43        4.91      6.59 o
 -14  11   8       19.95       17.77      4.95 o
 -13  11   8        1.17       10.48      5.98 o
 -12  11   8        3.91       15.27      6.48 o
 -11  11   8       48.32       40.09      7.50 o
 -10  11   8        3.56        2.21      5.98 o
  -9  11   8       20.32       11.53      3.94 o
  -8  11   8       15.34       10.90      2.60 o
  -7  11   8        2.32       -2.31      2.31 o
  -6  11   8        4.87       -2.23      2.23 o
  -5  11   8      114.36      108.49      4.94 o
  -4  11   8       19.85       14.53      3.42 o
  -3  11   8       78.49       75.08      5.24 o
  -2  11   8        7.82        4.71      4.26 o
  -1  11   8       40.17       34.17      5.18 o
   0  11   8       21.69       21.17      4.92 o
   1  11   8       16.32        8.88      4.96 o
   2  11   8      148.98      165.13      8.47 o
   3  11   8        0.26        7.01     11.55 o
   4  11   8       24.15       15.36      6.02 o
   5  11   8       20.00       38.18      7.89 o
   6  11   8       30.54       38.37      7.34 o
   7  11   8        5.83       10.96      6.68 o
   8  11   8       13.81        9.15      6.61 o
 -14  12   8       19.92       32.40      5.28 o
 -13  12   8        7.95       18.75      6.97 o
 -12  12   8       17.04        7.03      6.24 o
 -11  12   8        2.12       -1.74      6.12 o
 -10  12   8       32.31       41.29      7.32 o
  -9  12   8       37.35       42.83      3.85 o
  -8  12   8       26.73       19.45      2.88 o
  -7  12   8        2.55       -2.09      2.44 o
  -6  12   8      107.25      100.38      4.37 o
  -5  12   8       29.47       14.52      3.46 o
  -4  12   8        0.11       -1.80      3.08 o
  -3  12   8       43.36       39.37      4.68 o
  -2  12   8       18.64       35.12      6.67 o
  -1  12   8       55.63       43.84      5.35 o
   0  12   8        3.17       -0.56      4.11 o
   1  12   8        3.34        3.40      4.70 o
   2  12   8       28.30       24.10      7.02 o
   3  12   8        0.93        2.81      7.25 o
   4  12   8        0.88       -3.36      5.39 o
   5  12   8        9.91        5.11      6.36 o
   6  12   8       17.91       31.57      7.39 o
   7  12   8       10.39        7.95      6.76 o
   8  12   8        5.05       12.29      7.14 o
 -13  13   8       97.67      135.55     25.77 o
 -12  13   8        0.26        2.48      6.40 o
 -11  13   8       15.57       10.80      7.08 o
 -10  13   8       32.60       34.94      7.54 o
  -9  13   8       47.18       48.26      4.07 o
  -8  13   8       97.52       88.61      3.87 o
  -7  13   8       21.48       22.87      3.25 o
  -6  13   8        8.49        3.49      3.37 o
  -5  13   8       82.91       75.37      4.75 o
  -4  13   8      154.46      149.77      6.72 o
  -3  13   8       24.47       28.95      4.50 o
  -2  13   8      596.41      635.96     15.90 o
  -1  13   8       12.15       19.27      4.92 o
   0  13   8        2.62        5.58      4.53 o
   1  13   8        1.29        1.89      4.71 o
   2  13   8       25.58       44.28      6.85 o
   3  13   8       18.41       13.78      7.67 o
   4  13   8       22.00       18.26      7.79 o
   5  13   8        1.17       11.37      6.61 o
   6  13   8       18.07        6.63     11.62 o
   7  13   8        5.45       -2.72      6.34 o
 -13  14   8        0.43        2.12      5.81 o
 -12  14   8        3.79        8.99      6.83 o
 -11  14   8       52.38       68.39      9.48 o
 -10  14   8        2.76       -2.08      8.88 o
  -9  14   8        2.39        0.79      3.23 o
  -8  14   8        2.36       -2.24      2.60 o
  -7  14   8      115.93      115.83      4.95 o
  -6  14   8      173.40      176.00      6.98 o
  -5  14   8        5.69        5.24      3.56 o
  -4  14   8       20.32       18.29      4.27 o
  -3  14   8      116.88      106.53      5.85 o
  -2  14   8        7.94        1.87      5.05 o
  -1  14   8        1.59        3.36      4.09 o
   0  14   8      110.22      139.96      7.71 o
   1  14   8       31.08       31.14      5.54 o
   2  14   8      214.37      190.25     10.44 o
   3  14   8       65.85       41.08      8.80 o
   4  14   8       24.69       38.83      7.37 o
   5  14   8        2.60       20.28      6.68 o
   6  14   8       27.18       44.49      7.69 o
   7  14   8       14.22       25.58      7.46 o
 -12  15   8       55.85       77.07      9.52 o
 -11  15   8        4.90       -4.41     10.07 o
 -10  15   8        3.88       -2.22      6.66 o
  -9  15   8        8.36        5.03      3.57 o
  -8  15   8       97.12       97.67      4.13 o
  -7  15   8        0.68       -3.21      3.26 o
  -6  15   8       11.97       10.78      4.08 o
  -5  15   8       42.52       44.42      5.00 o
  -4  15   8      171.68      189.11      7.77 o
  -3  15   8        5.17        4.63      5.08 o
  -2  15   8       95.88       78.76      6.71 o
  -1  15   8       88.85       87.48      7.10 o
   0  15   8        3.34        3.79      5.03 o
   1  15   8       64.62       61.95      6.71 o
   2  15   8       35.30       30.26     10.07 o
   3  15   8       18.83       25.07      9.25 o
   4  15   8       20.73       20.67     10.21 o
   5  15   8       12.17        9.20      6.79 o
   6  15   8        0.50        8.21      7.70 o
 -12  16   8       37.16       41.51      8.94 o
 -11  16   8        6.03        1.94     14.22 o
 -10  16   8       24.44       24.75      7.67 o
  -9  16   8        3.41       -3.43      3.43 o
  -8  16   8       17.29       10.43      2.96 o
  -7  16   8        4.97        4.39      3.51 o
  -6  16   8       28.54       25.92      4.49 o
  -5  16   8       38.82       39.80      5.01 o
  -4  16   8       19.58       24.46      4.60 o
  -3  16   8        2.18       -3.49      4.93 o
  -2  16   8       11.10        7.68      5.05 o
  -1  16   8      108.44      136.29      8.32 o
   0  16   8      109.94      132.50      8.16 o
   1  16   8        3.86        5.68      6.16 o
   2  16   8        0.15        1.23      8.29 o
   3  16   8       22.62       47.73     10.37 o
   4  16   8        5.77       -6.26      6.31 o
   5  16   8        3.42       -1.30      6.26 o
   6  16   8        7.02        6.97      6.65 o
 -11  17   8        6.93       23.48     11.85 o
 -10  17   8        0.00       -0.86      6.83 o
  -9  17   8       35.11       31.72      4.60 o
  -8  17   8       83.28      112.52      4.83 o
  -7  17   8       29.96       26.71      4.01 o
  -6  17   8        0.61        0.47      4.31 o
  -5  17   8       23.38       17.93      4.56 o
  -4  17   8        0.43        0.32      4.03 o
  -3  17   8        0.78        0.97      5.56 o
  -2  17   8        8.53       13.44      5.59 o
  -1  17   8       57.95       73.49      7.27 o
   0  17   8       22.28       35.31      6.19 o
   1  17   8        9.81       19.03      6.73 o
   2  17   8        0.16        2.28     10.96 o
   3  17   8        0.34       -2.69      8.52 o
   4  17   8        3.81       -3.14      6.24 o
   5  17   8        0.27        8.36      6.73 o
 -11  18   8       37.30       49.30      9.25 o
 -10  18   8        1.32       -1.56      3.66 o
  -9  18   8        1.70        0.13      3.75 o
  -8  18   8       83.78       80.38      4.31 o
  -7  18   8       49.60       43.51      5.30 o
  -6  18   8        8.20        9.35      5.63 o
  -5  18   8        3.28       -1.51      4.79 o
  -4  18   8        5.50        2.36      4.25 o
  -3  18   8        2.49        2.22      5.51 o
  -2  18   8       41.02       43.44      6.38 o
  -1  18   8       11.32       13.04      6.00 o
   0  18   8      127.87      105.49      7.81 o
   1  18   8        1.71        2.49      6.48 o
   2  18   8       19.71       18.10      9.61 o
   3  18   8       47.04       60.68     12.44 o
   4  18   8        5.82       -1.07      6.95 o
   5  18   8        0.60       -6.42      6.42 o
 -10  19   8       19.43       23.93      4.52 o
  -9  19   8        6.64        6.56      4.45 o
  -8  19   8       51.13       55.09      4.86 o
  -7  19   8       20.20       25.68      5.00 o
  -6  19   8        9.57       13.02      5.71 o
  -5  19   8        0.11       -4.57      4.57 o
  -4  19   8        0.83       -4.81      4.81 o
  -3  19   8        0.35       -4.98      4.98 o
  -2  19   8        3.83        3.06      5.70 o
  -1  19   8       27.75       20.05      6.15 o
   0  19   8       22.57       25.23      6.84 o
   1  19   8        0.03        7.16      6.92 o
   2  19   8       51.11       52.67     11.22 o
   3  19   8        0.74       -1.10      8.94 o
   4  19   8        0.25       -5.24      6.65 o
  -9  20   8        0.11        4.73      4.20 o
  -8  20   8        0.97       -0.12      3.32 o
  -7  20   8      108.66       99.20      6.66 o
  -6  20   8        7.53        3.82      5.73 o
  -5  20   8       14.14        8.33      5.21 o
  -4  20   8        1.09        9.11      6.72 o
  -3  20   8        0.15        1.73      5.51 o
  -2  20   8        1.02        4.21      5.70 o
  -1  20   8        0.32        0.86      5.57 o
   0  20   8        2.64        6.52     12.01 o
   1  20   8       79.61      111.95     12.52 o
   2  20   8        1.43       -0.43      9.10 o
   3  20   8       18.84       15.18      7.34 o
  -8  21   8        8.94       14.33      3.89 o
  -7  21   8        0.00        1.65      4.46 o
  -6  21   8       22.43       16.23      5.96 o
  -5  21   8        1.37       -2.17      5.66 o
  -4  21   8        9.59       18.68      6.92 o
  -3  21   8        1.50       -0.44      5.83 o
  -2  21   8       16.23        9.41      6.20 o
  -1  21   8       18.41       20.84      6.43 o
   0  21   8       49.91       43.13      8.35 o
   1  21   8        0.96      -10.66     13.03 o
   2  21   8       31.84       38.59     13.03 o
  -7  22   8        0.01        0.58      5.63 o
  -6  22   8       26.36       28.42      6.71 o
  -5  22   8        1.03       -2.18      6.02 o
  -4  22   8       14.67        9.84      7.39 o
  -3  22   8       75.96       85.71      8.21 o
  -2  22   8        7.27        9.96      6.58 o
  -1  22   8        5.15        4.43      7.21 o
   0  22   8        0.09       20.51      7.95 o
   1  22   8        2.42        1.10      9.78 o
  -5  23   8       15.40        6.45      6.15 o
  -4  23   8        2.00        4.52      7.22 o
  -3  23   8        0.86       -7.06      7.06 o
  -2  23   8        4.22       -3.23      6.47 o
  -1  23   8       29.10       47.89      9.09 o
 -15   1   9        1.21       -0.71      7.32 o
 -14   1   9        1.95        2.34      4.29 o
 -13   1   9       21.22       17.19      5.33 o
 -12   1   9        0.50       -0.59      5.86 o
 -11   1   9        2.14        8.59      6.28 o
 -10   1   9        2.26      -10.00     10.07 o
  -9   1   9      293.59      257.36      7.20 o
  -8   1   9       21.15       23.55      2.68 o
  -7   1   9       60.74       77.59      3.50 o
  -6   1   9       10.24        4.19      2.38 o
  -5   1   9      132.15      125.98      4.35 o
  -4   1   9       26.32       19.84      2.65 o
  -3   1   9       22.41       21.78      2.75 o
  -2   1   9        4.21       -1.72      4.39 o
  -1   1   9       22.48       30.22      4.85 o
   0   1   9      223.91      215.70      8.70 o
   1   1   9        4.65        0.59      5.22 o
   2   1   9      178.55      194.83      7.29 o
   3   1   9       60.94       75.76      5.88 o
   4   1   9       80.14       86.46      6.31 o
   5   1   9       22.72       19.78      5.02 o
   6   1   9        8.99        1.48      4.88 o
   7   1   9       11.06       10.49      5.98 o
   8   1   9       21.74       32.15      6.00 o
 -15   2   9       18.53       24.55      4.83 o
 -14   2   9        3.92        5.09      4.14 o
 -13   2   9       99.91      119.99      7.42 o
 -12   2   9        0.61       -5.64      5.64 o
 -11   2   9      222.09      236.14     20.73 o
 -10   2   9       94.22      100.64      8.58 o
  -9   2   9      149.90      158.29      5.73 o
  -8   2   9       94.52      109.36      4.12 o
  -7   2   9      433.01      396.16      6.80 o
  -6   2   9        8.50       10.61      2.48 o
  -5   2   9       73.30       58.81      3.75 o
  -4   2   9       48.15       46.76      3.06 o
  -3   2   9      225.40      214.23      5.42 o
  -2   2   9      733.25      700.67     15.13 o
  -1   2   9      146.05      130.82      6.77 o
   0   2   9        2.00       -3.83      3.83 o
   1   2   9       14.40       13.10      4.26 o
   2   2   9      238.44      258.38      8.07 o
   3   2   9        2.55       -0.72      4.20 o
   4   2   9       29.81       31.76      5.21 o
   5   2   9        9.76       11.37      4.86 o
   6   2   9        0.57       -3.09      5.64 o
   7   2   9       53.55       56.15      6.66 o
   8   2   9       51.96       46.89      6.53 o
 -15   3   9        2.03        6.63      4.69 o
 -14   3   9        9.81        4.23      4.24 o
 -13   3   9        4.36       -3.68      5.89 o
 -12   3   9       10.14       -2.67      5.86 o
 -11   3   9       19.26       18.50      6.48 o
 -10   3   9      130.52      139.03      9.63 o
  -9   3   9      132.17      117.59      6.25 o
  -8   3   9        3.20        3.11      2.46 o
  -7   3   9      113.06      108.86      3.93 o
  -6   3   9       22.67       21.54      2.76 o
  -5   3   9      714.36      754.04     10.22 o
  -4   3   9      228.94      240.34      5.59 o
  -3   3   9      118.46      103.87      3.97 o
  -2   3   9      161.61      164.09      7.92 o
  -1   3   9       95.67       92.01      6.01 o
   0   3   9        2.79       -0.60      3.83 o
   1   3   9       35.51       34.70      4.81 o
   2   3   9        0.10       -3.51      3.51 o
   3   3   9       33.61       24.36      4.82 o
   4   3   9       30.80       24.47      4.98 o
   5   3   9       61.83       61.01      6.12 o
   6   3   9      123.88      137.65     11.37 o
   7   3   9       81.31      109.92      9.25 o
   8   3   9        2.81        0.72      5.98 o
 -15   4   9        8.44        8.16      6.11 o
 -14   4   9        5.37        0.41      4.16 o
 -13   4   9        6.58       -0.58      4.96 o
 -12   4   9       18.52       17.41      5.45 o
 -11   4   9      199.30      183.94     11.51 o
 -10   4   9      241.16      257.46     12.77 o
  -9   4   9       41.03       47.89      3.15 o
  -8   4   9       34.83       20.59      3.75 o
  -7   4   9       86.80       85.05      3.59 o
  -6   4   9        7.51       13.35      2.45 o
  -5   4   9        0.01        0.03      2.60 o
  -4   4   9      103.10      106.49      4.02 o
  -3   4   9       23.72       20.74      3.02 o
  -2   4   9       42.00       20.07      4.81 o
  -1   4   9       48.00       40.02      4.85 o
   0   4   9      312.50      309.22     10.17 o
   1   4   9       13.12        3.60      4.36 o
   2   4   9        6.22       -3.96      3.96 o
   3   4   9       96.99      103.76      7.52 o
   4   4   9        2.25        4.68      4.65 o
   5   4   9        0.73       -4.66      4.66 o
   6   4   9       34.75       38.94      5.98 o
   7   4   9        1.55        0.41      6.84 o
   8   4   9       58.81       73.44      7.15 o
 -15   5   9       15.83       13.85      9.72 o
 -14   5   9        1.42       -0.79      4.69 o
 -13   5   9       14.31       15.45      5.45 o
 -12   5   9      114.66      143.74      8.32 o
 -11   5   9       46.69       75.88      8.35 o
 -10   5   9       90.67       96.65      8.77 o
  -9   5   9       26.07       24.43      2.41 o
  -8   5   9      155.07      145.58      4.56 o
  -7   5   9        0.81        2.31      2.32 o
  -6   5   9       13.93       13.50      2.55 o
  -5   5   9        0.12       -2.51      2.62 o
  -4   5   9      207.39      195.84      5.21 o
  -3   5   9        2.11       -1.12      2.59 o
  -2   5   9        7.75        6.69      4.27 o
  -1   5   9       97.93       98.58      6.43 o
   0   5   9       11.85       11.64      4.37 o
   1   5   9      179.60      193.09      7.23 o
   2   5   9       92.49       90.95      5.27 o
   3   5   9       97.10       77.20      6.07 o
   4   5   9        0.31       -1.58      4.50 o
   5   5   9        0.30       -4.62      4.62 o
   6   5   9        3.01       -1.85      6.58 o
   7   5   9       50.46       51.71      6.51 o
   8   5   9        0.20        6.47      5.75 o
 -14   6   9        2.16       -4.27      4.27 o
 -13   6   9       17.41       23.75      5.35 o
 -12   6   9       26.00       27.59      6.22 o
 -11   6   9       33.30       23.34      6.90 o
 -10   6   9       59.38       49.42      7.25 o
  -9   6   9       51.56       43.29      2.73 o
  -8   6   9       60.06       51.53      3.22 o
  -7   6   9      193.92      202.28      5.04 o
  -6   6   9       33.46       40.44      2.97 o
  -5   6   9       77.03       60.42      3.40 o
  -4   6   9       19.59       15.43      2.83 o
  -3   6   9      186.72      202.81      6.51 o
  -2   6   9      106.94      116.78      6.71 o
  -1   6   9        0.51       -1.58      4.17 o
   0   6   9       11.48       -2.44      3.92 o
   1   6   9      133.81      141.38      6.00 o
   2   6   9       16.76       15.66      3.93 o
   3   6   9       76.00       74.10      7.52 o
   4   6   9      101.90      117.66      6.85 o
   5   6   9        3.07        0.01      4.87 o
   6   6   9       10.68        3.19      5.36 o
   7   6   9       26.67       28.58      6.37 o
   8   6   9        7.13        9.09      5.80 o
 -14   7   9        2.31        5.18      5.06 o
 -13   7   9        5.32        0.15      5.01 o
 -12   7   9       32.39       47.03      6.26 o
 -11   7   9       32.13       25.89      5.45 o
 -10   7   9       50.88       47.77      7.70 o
  -9   7   9       32.20       35.73      3.45 o
  -8   7   9      233.22      245.95      5.77 o
  -7   7   9      225.45      224.90      5.33 o
  -6   7   9       73.97       76.65      3.58 o
  -5   7   9       31.08       32.03      2.99 o
  -4   7   9        7.27        2.21      2.43 o
  -3   7   9       71.30       70.22      7.67 o
  -2   7   9        7.68        3.09      4.26 o
  -1   7   9       39.17       25.07      4.77 o
   0   7   9       16.61       11.62      3.54 o
   1   7   9        2.01       -3.29      3.29 o
   2   7   9       61.94       64.04      5.55 o
   3   7   9       98.39      111.60      8.16 o
   4   7   9       10.92       13.67      4.69 o
   5   7   9       36.84       43.60      5.95 o
   6   7   9        1.14       -0.31      5.35 o
   7   7   9       12.99       11.61      5.72 o
   8   7   9       28.48       27.55      7.57 o
 -14   8   9      110.43      135.59      9.19 o
 -13   8   9       33.50       34.21      7.08 o
 -12   8   9       61.47       57.93      7.43 o
 -11   8   9       29.66       27.87      5.46 o
 -10   8   9       83.73      101.23     26.06 o
  -9   8   9       40.21       45.08      2.95 o
  -8   8   9        5.20        6.51      2.83 o
  -7   8   9        1.87        4.10      2.59 o
  -6   8   9      189.75      176.97      4.98 o
  -5   8   9       25.57       30.75      3.03 o
  -4   8   9        1.25       -2.39      2.39 o
  -3   8   9       61.13       70.25      4.97 o
  -2   8   9       21.43        5.97      4.32 o
  -1   8   9       23.17       27.01      4.91 o
   0   8   9       83.45       95.77      5.23 o
   1   8   9       68.67       58.28      4.65 o
   2   8   9        0.83       -3.91      3.91 o
   3   8   9       63.59       74.58      7.53 o
   4   8   9       25.29       21.72      5.08 o
   5   8   9       79.54       77.31      6.69 o
   6   8   9        9.21       13.00      7.17 o
   7   8   9        0.30       -0.22      6.36 o
 -14   9   9        2.07       -1.07      6.24 o
 -13   9   9        6.35       -1.67      6.06 o
 -12   9   9       36.55       42.46     12.73 o
 -11   9   9       12.02       13.33     12.14 o
 -10   9   9       65.90       64.43      6.26 o
  -9   9   9       12.73       12.45      2.61 o
  -8   9   9      289.90      314.36      8.23 o
  -7   9   9      114.24      111.33      4.41 o
  -6   9   9       20.18       17.25      2.83 o
  -5   9   9      214.06      209.15      5.54 o
  -4   9   9      144.80      127.25      6.05 o
  -3   9   9       96.29       74.99      5.21 o
  -2   9   9       12.59        9.81      4.53 o
  -1   9   9        8.74        3.13      4.57 o
   0   9   9       19.37       17.74      4.97 o
   1   9   9        7.94       -4.61      5.52 o
   2   9   9        6.67       -3.79      5.39 o
   3   9   9      118.23      129.04     11.47 o
   4   9   9        7.26        8.58      7.89 o
   5   9   9       27.77       22.35      7.03 o
   6   9   9       84.54      120.82      9.54 o
   7   9   9       16.04        1.69      6.53 o
 -14  10   9       47.22       65.75      8.09 o
 -13  10   9       43.02       59.00      8.25 o
 -12  10   9        1.55       -1.12      6.06 o
 -11  10   9        6.89        1.91      6.40 o
 -10  10   9       89.84       93.31     17.47 o
  -9  10   9        5.98        4.15      2.39 o
  -8  10   9       74.08       81.00      3.95 o
  -7  10   9       41.78       55.18      3.55 o
  -6  10   9      104.52      112.94      4.69 o
  -5  10   9       70.77       74.41      3.89 o
  -4  10   9       58.19       55.38      4.90 o
  -3  10   9      183.36      190.00     10.22 o
  -2  10   9      209.05      203.48      9.20 o
  -1  10   9      117.29      122.69      7.47 o
   0  10   9        1.12       -3.27      4.31 o
   1  10   9       38.47       35.12      5.78 o
   2  10   9       79.39       59.09      9.25 o
   3  10   9      146.91      170.90     12.73 o
   4  10   9       22.88       25.53      6.87 o
   5  10   9       38.14       52.80      7.85 o
   6  10   9        6.86        8.66      6.53 o
   7  10   9        0.50       -6.34      6.34 o
 -13  11   9       13.82        7.52      6.90 o
 -12  11   9        4.08        0.35      6.66 o
 -11  11   9       24.48       29.14      7.50 o
 -10  11   9        0.68        6.14      6.83 o
  -9  11   9        2.78       -0.40      2.33 o
  -8  11   9       98.35       94.17      4.17 o
  -7  11   9       89.23       92.56      4.53 o
  -6  11   9       15.92        4.62      2.80 o
  -5  11   9       79.60       86.71      4.96 o
  -4  11   9      181.21      201.79      7.83 o
  -3  11   9      252.90      237.14      9.99 o
  -2  11   9       23.09       26.17      5.62 o
  -1  11   9       34.88       41.56      5.67 o
   0  11   9        0.93       -4.40      4.40 o
   1  11   9        4.61       -3.81      4.67 o
   2  11   9        0.04       -7.50      7.50 o
   3  11   9        3.14       -6.53      7.74 o
   4  11   9       28.80       50.62      8.19 o
   5  11   9       55.78       64.41      8.23 o
   6  11   9       32.46       24.97      8.07 o
   7  11   9        8.51        9.84      6.93 o
 -13  12   9        0.06       -9.95     14.81 o
 -12  12   9       13.58        8.72      7.32 o
 -11  12   9        6.27       -3.46      6.40 o
 -10  12   9       64.22       75.73      9.36 o
  -9  12   9       45.80       51.79      3.48 o
  -8  12   9       18.26       12.22      2.96 o
  -7  12   9      133.22      122.21      5.00 o
  -6  12   9      101.98       85.13      4.08 o
  -5  12   9       32.00       24.47      4.66 o
  -4  12   9       32.82       40.80      4.96 o
  -3  12   9       65.68       60.56      7.18 o
  -2  12   9        5.72       10.11      4.93 o
  -1  12   9        1.01        6.67      5.08 o
   0  12   9       33.12        9.05      5.12 o
   1  12   9       26.45       42.86      5.98 o
   2  12   9       45.13       27.81      8.35 o
   3  12   9       39.18       24.89      9.42 o
   4  12   9      260.26      309.80     16.20 o
   5  12   9       55.70       81.86     13.01 o
   6  12   9        0.18       -6.64      6.64 o
 -13  13   9        4.58       -0.56     10.66 o
 -12  13   9       76.11       68.67      8.94 o
 -11  13   9        3.56        4.25      8.59 o
 -10  13   9       89.57       88.09      5.49 o
  -9  13   9       92.58       94.27      4.46 o
  -8  13   9       61.98       73.16      4.04 o
  -7  13   9        2.57       -1.86      2.98 o
  -6  13   9        4.64       13.35      4.11 o
  -5  13   9       48.03       63.84      5.48 o
  -4  13   9      139.60      145.08      7.08 o
  -3  13   9       39.16       57.07      6.37 o
  -2  13   9      152.30      145.08      8.06 o
  -1  13   9       74.26       67.69      6.60 o
   0  13   9        6.80       -4.73      4.85 o
   1  13   9       53.17       49.19      7.51 o
   2  13   9        7.89       -3.46      8.09 o
   3  13   9       40.61       57.98     12.44 o
   4  13   9       11.31       18.38      7.27 o
   5  13   9       19.81       22.87      7.37 o
   6  13   9       21.50       10.04      7.37 o
 -12  14   9        9.02        4.94      7.50 o
 -11  14   9        8.35        0.22      7.25 o
 -10  14   9       11.47        2.55      3.54 o
  -9  14   9       15.61       18.70      3.30 o
  -8  14   9        5.79        7.75      3.14 o
  -7  14   9        2.75        2.05      3.16 o
  -6  14   9       77.35       89.99      6.53 o
  -5  14   9       23.18       19.19      4.67 o
  -4  14   9       53.58       58.06      5.31 o
  -3  14   9      236.71      275.35     11.14 o
  -2  14   9       50.29       49.45      6.34 o
  -1  14   9        8.17       -2.01      5.09 o
   0  14   9        1.34       -4.98      4.98 o
   1  14   9        2.04       -3.57      6.03 o
   2  14   9        6.20        4.38      8.35 o
   3  14   9       37.86       69.99     10.87 o
   4  14   9       32.43       37.01      7.62 o
   5  14   9       21.00       33.04      7.47 o
 -12  15   9       12.38       24.06      8.09 o
 -11  15   9       33.35       35.20      8.77 o
 -10  15   9        0.10        1.34      2.71 o
  -9  15   9       87.99       89.38      3.79 o
  -8  15   9      214.65      211.52      6.33 o
  -7  15   9       13.09       11.51      3.40 o
  -6  15   9       54.39       50.12      5.20 o
  -5  15   9        7.94        6.12      4.36 o
  -4  15   9        0.28        4.67      4.22 o
  -3  15   9       10.73       18.36      6.75 o
  -2  15   9       19.82       19.63      5.88 o
  -1  15   9      124.71      150.34      8.95 o
   0  15   9        0.01       -2.37      5.52 o
   1  15   9        3.33       -6.23      6.23 o
   2  15   9      150.09      181.58     13.91 o
   3  15   9       92.68      114.35     12.48 o
   4  15   9        2.33       -1.71      6.59 o
   5  15   9        2.14       -5.71      7.07 o
 -11  16   9       35.57       57.94     13.33 o
 -10  16   9       82.40       95.53      5.30 o
  -9  16   9        2.58        0.92      2.83 o
  -8  16   9        8.45       15.30      3.34 o
  -7  16   9       13.23       13.86      3.50 o
  -6  16   9        0.25       -0.96      5.04 o
  -5  16   9        1.04       -4.38      4.38 o
  -4  16   9        0.26       -0.87      5.07 o
  -3  16   9        6.18        3.84      5.39 o
  -2  16   9       81.63       83.08      7.59 o
  -1  16   9       37.24       57.12      6.91 o
   0  16   9      122.11      135.52      8.78 o
   1  16   9       35.90       40.60     15.40 o
   2  16   9        0.39       12.75      9.36 o
   3  16   9       22.78       15.28      9.36 o
   4  16   9        5.56       -1.75      6.50 o
 -10  17   9        3.69       10.98      4.10 o
  -9  17   9        0.26        1.14      2.85 o
  -8  17   9        1.19       -0.30      3.06 o
  -7  17   9       15.14       26.30      4.30 o
  -6  17   9       23.25       22.70      6.21 o
  -5  17   9       16.49       23.01      5.26 o
  -4  17   9       47.35       53.03      6.60 o
  -3  17   9        0.23       -3.50      5.36 o
  -2  17   9        8.58       10.58      5.89 o
  -1  17   9       81.80       78.07      7.61 o
   0  17   9        0.07        4.03      6.65 o
   1  17   9        3.48        7.58      8.52 o
   2  17   9       18.49       34.09     10.37 o
   3  17   9       22.01       11.89      9.36 o
   4  17   9        2.73       -5.67      6.65 o
 -10  18   9       39.29       49.72      5.65 o
  -9  18   9       24.65       24.14      3.60 o
  -8  18   9        2.30       -1.16      3.05 o
  -7  18   9        0.35       -2.09      3.71 o
  -6  18   9        7.22       -0.48      5.56 o
  -5  18   9        1.12       -4.65      4.65 o
  -4  18   9        0.23       -4.91      5.64 o
  -3  18   9       12.14       20.83      7.95 o
  -2  18   9       18.47       34.81      6.62 o
  -1  18   9       28.44       49.27      7.02 o
   0  18   9       27.23       20.33      7.69 o
   1  18   9        8.68       13.54     10.07 o
   2  18   9        0.02       -8.68      8.68 o
   3  18   9        5.45       -3.21      6.65 o
  -9  19   9        2.38       -1.59      3.15 o
  -8  19   9        3.89       -0.21      3.25 o
  -7  19   9        6.60        0.45      3.88 o
  -6  19   9       20.24       13.02      6.08 o
  -5  19   9        5.18       13.52      5.40 o
  -4  19   9       36.59       40.75      7.96 o
  -3  19   9       16.55       12.47      5.98 o
  -2  19   9       17.18       32.32      6.90 o
  -1  19   9        1.44        4.31      6.40 o
   0  19   9        3.92        3.21      7.14 o
   1  19   9       47.17       46.42     19.25 o
   2  19   9        1.72       -8.68      8.68 o
  -8  20   9        1.23        2.20      3.38 o
  -7  20   9        0.34        1.54      4.40 o
  -6  20   9        1.00       -3.56      5.75 o
  -5  20   9        4.06        6.74      6.75 o
  -4  20   9        0.76       -5.06      6.62 o
  -3  20   9        5.14        4.69      6.67 o
  -2  20   9        2.37        7.35      6.10 o
  -1  20   9        9.41        9.94      7.36 o
   0  20   9        3.16        8.88     12.44 o
   1  20   9        2.10       24.08     10.03 o
  -6  21   9        1.11        3.22      9.00 o
  -5  21   9        0.19       -5.98      5.98 o
  -4  21   9       10.93       20.63      7.51 o
  -3  21   9       18.90       43.82      8.72 o
  -2  21   9       17.34       23.63      7.31 o
  -1  21   9        0.03       -1.07      7.91 o
   0  21   9        5.90        4.66      9.95 o
 -14   0  10       87.45       94.45      9.39 o
 -13   0  10        9.58       15.40      9.48 o
 -12   0  10        0.23       -7.70      8.88 o
 -11   0  10      221.82      253.51     19.55 o
 -10   0  10      113.69      136.23     13.62 o
  -9   0  10        4.71       -2.82      3.14 o
  -8   0  10       32.46       31.17      4.50 o
  -7   0  10       38.92       25.90      5.90 o
  -6   0  10      245.64      237.18      8.72 o
  -5   0  10      211.94      205.16      7.99 o
  -4   0  10       15.18        0.95      4.74 o
  -3   0  10       58.18       55.09     12.44 o
  -2   0  10       26.77       11.88      6.90 o
  -1   0  10      515.73      516.84     18.97 o
   0   0  10      376.55      433.81     17.47 o
   1   0  10      190.32      172.96     11.89 o
   2   0  10       50.97       40.68     13.33 o
   3   0  10        0.99       -4.72      6.40 o
   4   0  10       17.62       20.73      7.96 o
   5   0  10       39.82       45.69      9.36 o
   6   0  10       51.26       59.73     16.88 o
   7   0  10       19.77       37.26      9.42 o
 -14   1  10        3.98        2.38      5.33 o
 -13   1  10        6.97       13.92      6.70 o
 -12   1  10       29.45       23.29      7.32 o
 -11   1  10      204.65      234.68     13.19 o
 -10   1  10       15.82       11.31      6.48 o
  -9   1  10       31.02       23.46      2.66 o
  -8   1  10        9.10        5.99      2.57 o
  -7   1  10       27.67       20.20      2.78 o
  -6   1  10       99.12      100.65      4.14 o
  -5   1  10      199.97      192.03      5.51 o
  -4   1  10       28.74       24.14      3.69 o
  -3   1  10        5.54       -3.28      4.50 o
  -2   1  10      158.12      138.94      7.44 o
  -1   1  10      138.67      126.56      7.54 o
   0   1  10        4.56        6.18      4.81 o
   1   1  10      156.20      155.79      8.19 o
   2   1  10      245.03      261.81     11.33 o
   3   1  10       61.37       71.13      6.38 o
   4   1  10        0.13        1.20      5.32 o
   5   1  10       88.09      129.17      8.06 o
   6   1  10      100.45      139.49      8.42 o
   7   1  10       26.99       33.81      7.28 o
 -14   2  10       22.74       26.66      8.24 o
 -13   2  10       18.05       23.99      7.12 o
 -12   2  10        5.45        7.86      6.90 o
 -11   2  10       13.83       14.81     11.25 o
 -10   2  10       37.43       41.91      7.32 o
  -9   2  10       13.51        2.17      2.69 o
  -8   2  10        4.27       -2.39      2.39 o
  -7   2  10       42.67       44.34      3.17 o
  -6   2  10      178.36      173.34      5.18 o
  -5   2  10       12.32        2.35      2.76 o
  -4   2  10      237.44      251.59      7.41 o
  -3   2  10      148.47      144.06      7.60 o
  -2   2  10       40.21       41.32      5.36 o
  -1   2  10       28.19       27.40      5.01 o
   0   2  10      130.58      124.64      7.20 o
   1   2  10       47.82       47.73      5.89 o
   2   2  10       14.66       25.01      6.34 o
   3   2  10       26.12       36.97      5.67 o
   4   2  10       77.28       98.77      7.27 o
   5   2  10        2.08        7.48      5.77 o
   6   2  10        5.94        5.10      5.91 o
   7   2  10       14.54       14.87      6.67 o
 -14   3  10        5.70        1.14      5.99 o
 -13   3  10       60.62       88.68      7.48 o
 -12   3  10      101.39      110.50     10.07 o
 -11   3  10        0.16       -1.18      7.11 o
 -10   3  10        0.83        1.18      5.86 o
  -9   3  10       31.61       34.29      2.78 o
  -8   3  10       13.58        4.23      3.18 o
  -7   3  10        9.56        4.45      2.61 o
  -6   3  10      146.96      145.01      4.74 o
  -5   3  10      138.05      117.83      4.40 o
  -4   3  10      182.16      175.47      6.95 o
  -3   3  10      137.40      126.08      7.12 o
  -2   3  10       40.73       36.32      5.45 o
  -1   3  10      219.91      218.24      9.31 o
   0   3  10        0.60       -4.02      4.02 o
   1   3  10       83.85      107.24      7.20 o
   2   3  10      109.21      122.73      8.18 o
   3   3  10       40.89       31.27      5.65 o
   4   3  10       34.62       39.21      7.61 o
   5   3  10        4.32        8.46      5.62 o
   6   3  10       19.21       17.53      6.34 o
   7   3  10        1.97        5.87      5.87 o
 -14   4  10        0.15       -5.40      5.40 o
 -13   4  10       12.36        9.64      5.58 o
 -12   4  10       20.84       24.58      7.54 o
 -11   4  10        0.27       -7.11      7.11 o
 -10   4  10        0.19       -5.33      6.28 o
  -9   4  10       43.84       52.95      3.62 o
  -8   4  10        8.15       -1.79      2.54 o
  -7   4  10       46.55       38.91      3.59 o
  -6   4  10       14.80       16.99      2.89 o
  -5   4  10      185.83      187.73      5.46 o
  -4   4  10      251.06      269.70      7.81 o
  -3   4  10       26.24       22.12      5.15 o
  -2   4  10       86.65       76.18      6.27 o
  -1   4  10      103.67      120.49      7.06 o
   0   4  10      260.02      266.14     12.31 o
   1   4  10      198.04      208.70      7.83 o
   2   4  10       48.04       29.78      6.26 o
   3   4  10       19.80       12.41      5.28 o
   4   4  10      112.34      106.00      7.45 o
   5   4  10        7.88       13.35      5.59 o
   6   4  10       17.71       15.34      6.04 o
   7   4  10       73.65      104.96      8.05 o
 -14   5  10       16.48       24.60      5.88 o
 -13   5  10        5.69       -1.51      5.35 o
 -12   5  10       44.85       66.07     10.96 o
 -11   5  10        9.39        8.00      7.12 o
 -10   5  10        1.97        0.33      6.06 o
  -9   5  10        1.34        1.93      2.36 o
  -8   5  10       19.58       20.47      3.89 o
  -7   5  10       38.77       43.24      3.38 o
  -6   5  10       64.52       61.83      3.60 o
  -5   5  10      112.76      126.88      4.78 o
  -4   5  10       51.83       67.61      5.78 o
  -3   5  10       30.80       31.66      5.81 o
  -2   5  10      250.16      267.41     10.09 o
  -1   5  10       14.89        6.49      4.72 o
   0   5  10       32.13       51.78      5.98 o
   1   5  10       99.29       99.07      5.85 o
   2   5  10        3.41       -3.29      5.46 o
   3   5  10       14.65       13.29      5.98 o
   4   5  10        9.85        9.34      5.42 o
   5   5  10        1.35       -2.79      5.15 o
   6   5  10       27.24       48.31     10.17 o
 -14   6  10        6.80        4.93      5.45 o
 -13   6  10        0.44       -0.33      5.45 o
 -12   6  10        8.35       -0.80      5.63 o
 -11   6  10        5.28        3.90      7.08 o
 -10   6  10        6.37        9.04      6.48 o
  -9   6  10        6.16       10.35      2.50 o
  -8   6  10       29.84       34.85      4.15 o
  -7   6  10       46.53       50.62      3.53 o
  -6   6  10        4.06       -0.27      2.57 o
  -5   6  10      262.24      241.57      6.38 o
  -4   6  10      197.62      205.11      9.05 o
  -3   6  10      238.80      258.07     10.94 o
  -2   6  10       22.53       18.37      5.30 o
  -1   6  10       22.38       21.81      5.15 o
   0   6  10       27.31       36.78      5.48 o
   1   6  10       29.29       24.94      4.62 o
   2   6  10       31.72       39.63      6.44 o
   3   6  10       27.19       20.13      5.56 o
   4   6  10        9.42       -3.75      4.98 o
   5   6  10        1.81       -1.22      6.24 o
   6   6  10       13.56       11.03      5.84 o
 -14   7  10        0.46       -7.03      7.70 o
 -13   7  10        6.00       11.67      7.08 o
 -12   7  10        3.13        2.38      5.19 o
 -11   7  10       25.04       40.26     18.95 o
 -10   7  10        4.79       14.70      7.70 o
  -9   7  10       84.98       87.42      4.11 o
  -8   7  10      134.78      136.34      6.86 o
  -7   7  10        0.33        2.94      2.75 o
  -6   7  10      122.03      128.83      4.69 o
  -5   7  10       34.44       24.27      3.59 o
  -4   7  10        4.72        5.16      3.89 o
  -3   7  10       15.81       18.69      5.48 o
  -2   7  10       10.00        4.56      4.65 o
  -1   7  10       13.62        6.29      4.80 o
   0   7  10       11.04        9.60      4.43 o
   1   7  10       11.24        9.49      4.22 o
   2   7  10      276.74      295.62     11.71 o
   3   7  10       63.59       84.89      6.58 o
   4   7  10       16.27       -0.42      6.66 o
   5   7  10        3.00       -6.50      6.50 o
   6   7  10        4.05       -0.08      6.59 o
 -13   8  10        0.68       -0.21     13.62 o
 -12   8  10        0.33       -6.40      6.40 o
 -11   8  10       29.89       44.71      8.09 o
 -10   8  10       64.16       85.62      5.71 o
  -9   8  10        8.41       11.48      2.68 o
  -8   8  10       18.21       17.08      3.16 o
  -7   8  10       47.17       50.40      3.89 o
  -6   8  10        6.26        6.05      2.78 o
  -5   8  10        7.92       -0.42      3.08 o
  -4   8  10        0.19       -2.03      3.89 o
  -3   8  10        0.65       -4.37      4.37 o
  -2   8  10       17.05       10.60      4.98 o
  -1   8  10        0.72       -4.87      4.87 o
   0   8  10       31.99       23.70      5.24 o
   1   8  10       73.15       84.21      8.40 o
   2   8  10       11.13       18.15      8.58 o
   3   8  10      112.33      119.06      9.45 o
   4   8  10       11.75       -2.71      9.29 o
   5   8  10        1.95       -6.72      6.72 o
   6   8  10        1.53       -2.98      6.36 o
 -13   9  10        1.46       -1.53      7.08 o
 -12   9  10        8.06        8.68      7.25 o
 -11   9  10        4.74        7.11      6.97 o
 -10   9  10        0.03        3.47      4.01 o
  -9   9  10        0.01        4.75      2.65 o
  -8   9  10       36.98       47.63      3.63 o
  -7   9  10        0.10        2.57      3.15 o
  -6   9  10        9.14        5.82      2.89 o
  -5   9  10       59.58       64.74      4.39 o
  -4   9  10       63.64       78.33      5.64 o
  -3   9  10        5.84       -0.64      4.57 o
  -2   9  10        3.35       -5.09      5.40 o
  -1   9  10        1.44        3.12      4.88 o
   0   9  10       50.22       62.24      6.42 o
   1   9  10        0.11        0.33      6.10 o
   2   9  10       12.02        0.59     10.96 o
   3   9  10       16.13       -1.02      8.16 o
   4   9  10       10.93        1.45      6.53 o
   5   9  10        1.34       -6.36      6.36 o
   6   9  10        5.52        1.18      6.84 o
 -13  10  10        0.31        0.20      8.00 o
 -12  10  10       27.94       36.66      8.25 o
 -11  10  10        1.48       -4.72      6.48 o
 -10  10  10      101.43      102.85      4.97 o
  -9  10  10      116.77      130.19      5.17 o
  -8  10  10        9.80       15.19      3.18 o
  -7  10  10       33.88       41.74      3.79 o
  -6  10  10        2.95        1.79      2.95 o
  -5  10  10        0.45       -3.14      3.14 o
  -4  10  10        0.24        1.00      4.82 o
  -3  10  10       27.04       22.31      5.57 o
  -2  10  10        7.52       -1.46      5.02 o
  -1  10  10       64.18       57.90      6.57 o
   0  10  10        0.04       -0.97      5.20 o
   1  10  10       54.61       64.20      7.91 o
   2  10  10       23.51        6.99      8.52 o
   3  10  10       21.38        2.31      9.77 o
   4  10  10       11.19       26.87      7.72 o
   5  10  10        0.20       -6.23      6.23 o
 -12  11  10       17.65        9.48     18.36 o
 -11  11  10        0.57        6.62      6.90 o
 -10  11  10       24.30       15.47      4.36 o
  -9  11  10        2.26        0.54      2.76 o
  -8  11  10        0.31       -0.37      3.71 o
  -7  11  10       11.44       14.01      3.37 o
  -6  11  10      132.86      126.06      5.21 o
  -5  11  10       11.22       14.85      3.65 o
  -4  11  10       40.20       45.60      6.26 o
  -3  11  10        6.67       -1.64      4.79 o
  -2  11  10       22.59       23.89      5.70 o
  -1  11  10       22.23       23.94      5.97 o
   0  11  10        7.00        0.69      5.18 o
   1  11  10       14.78        3.36      8.16 o
   2  11  10        1.55       -4.47      8.09 o
   3  11  10        6.17        6.38      8.94 o
   4  11  10       12.56       12.60      7.14 o
   5  11  10        4.45       -4.21      6.48 o
 -12  12  10        1.77       -7.32      7.32 o
 -11  12  10       12.94       22.51      7.92 o
 -10  12  10        0.35       -3.13      3.13 o
  -9  12  10        3.86       -2.03      2.67 o
  -8  12  10       32.47       33.10      3.74 o
  -7  12  10        0.44       -3.08      3.08 o
  -6  12  10       86.09       92.57      5.19 o
  -5  12  10       46.59       50.72      5.44 o
  -4  12  10        2.82       -4.86      4.86 o
  -3  12  10        1.95       -1.83      5.06 o
  -2  12  10        5.74        0.93      5.08 o
  -1  12  10       36.83       17.39      6.07 o
   0  12  10       30.82       30.00      6.20 o
   1  12  10        0.69       -7.92      7.92 o
   2  12  10        2.74       -8.17     16.29 o
   3  12  10       54.63       62.75     11.22 o
   4  12  10        3.40       -6.57      6.57 o
   5  12  10       11.38       -0.44      7.06 o
 -12  13  10        1.69       -4.81      7.08 o
 -11  13  10        8.62       -1.12      7.40 o
 -10  13  10        6.34       -3.51      3.51 o
  -9  13  10        7.45       -0.57      2.75 o
  -8  13  10       21.72       17.04      3.61 o
  -7  13  10       46.69       45.82      4.12 o
  -6  13  10        1.42        7.69      4.55 o
  -5  13  10        9.34       11.37      4.48 o
  -4  13  10       31.49       24.90      6.11 o
  -3  13  10        0.60       -5.24      5.24 o
  -2  13  10        4.52        8.13      5.52 o
  -1  13  10       25.11       11.62      8.04 o
   0  13  10       22.26        9.01      6.88 o
   1  13  10       41.97       35.30     10.03 o
   2  13  10       36.21       16.62     15.10 o
   3  13  10        8.06       25.95      9.78 o
   4  13  10       10.97       10.50      7.20 o
 -11  14  10        0.01       -5.65      6.90 o
 -10  14  10        2.81       -1.23      3.48 o
  -9  14  10       15.10       16.85      3.05 o
  -8  14  10       28.54       37.57      3.88 o
  -7  14  10       12.61       15.73      3.63 o
  -6  14  10       32.47       27.47      4.37 o
  -5  14  10       22.86       21.09      4.85 o
  -4  14  10       19.93       16.37      5.98 o
  -3  14  10       12.34        9.16      5.89 o
  -2  14  10        0.71       -1.72      5.75 o
  -1  14  10        3.47       -0.39      5.55 o
   0  14  10        1.81        1.07      6.70 o
   1  14  10        0.01       -4.57      8.77 o
   2  14  10        9.87       10.23      9.36 o
   3  14  10       57.15       67.38     11.64 o
   4  14  10        3.85       -4.07      7.03 o
 -11  15  10        3.92       -9.48     10.66 o
 -10  15  10        2.42       -0.43      3.62 o
  -9  15  10       44.78       40.48      3.58 o
  -8  15  10       16.29       17.79      3.66 o
  -7  15  10       16.64       15.12      3.63 o
  -6  15  10       15.26        9.28      4.16 o
  -5  15  10        1.18       -3.26      4.67 o
  -4  15  10        9.95       15.08      9.92 o
  -3  15  10        8.15        5.84      6.13 o
  -2  15  10        0.00       -3.98      5.30 o
  -1  15  10       13.54       12.42      6.11 o
   0  15  10        0.17       -5.45      6.57 o
   1  15  10        8.80       -4.71      8.94 o
   2  15  10       75.89       77.22     12.06 o
   3  15  10        0.76       -4.19      7.00 o
 -10  16  10        0.08       -0.76      3.52 o
  -9  16  10        0.00       -2.20      3.31 o
  -8  16  10        9.23        3.96      3.32 o
  -7  16  10        2.01        2.97      3.85 o
  -6  16  10        3.03        3.54      4.87 o
  -5  16  10       19.76       19.61      5.76 o
  -4  16  10       64.17       64.89      7.73 o
  -3  16  10        8.43        3.46      6.04 o
  -2  16  10       18.55       11.85      6.50 o
  -1  16  10       15.36       25.12      6.75 o
   0  16  10        3.73       -0.09      7.98 o
   1  16  10        6.95        0.01      9.19 o
   2  16  10        0.09        6.82     18.07 o
  -9  17  10        0.65        1.53      2.83 o
  -8  17  10        0.57       -1.47      3.33 o
  -7  17  10        5.17        2.64      3.80 o
  -6  17  10       34.67       37.23     10.17 o
  -5  17  10       23.03       12.99      7.47 o
  -4  17  10        3.55        9.70      6.40 o
  -3  17  10       14.73       14.93      6.62 o
  -2  17  10        7.09       11.56      6.71 o
  -1  17  10        9.93        3.12      8.41 o
   0  17  10        4.41        8.44     10.03 o
   1  17  10        5.88       -1.72      9.10 o
   2  17  10       13.01       13.15      9.95 o
  -8  18  10        2.19       -0.25      3.31 o
  -7  18  10        1.76       -3.67      3.67 o
  -6  18  10       32.65       56.89      7.52 o
  -5  18  10        0.59        5.57      8.68 o
  -4  18  10       21.95       20.13      7.91 o
  -3  18  10       42.71       40.90      8.22 o
  -2  18  10       12.31       12.16      6.61 o
  -1  18  10        1.14        1.79      7.72 o
   0  18  10       27.63       35.88     14.81 o
   1  18  10        5.28        1.37     15.10 o
  -7  19  10        0.33       -1.05      4.62 o
  -6  19  10       14.31       12.36      7.52 o
  -5  19  10       69.41       97.27     13.03 o
  -4  19  10        2.70        9.82      7.32 o
  -3  19  10       24.82       36.22      7.49 o
  -2  19  10       36.77       35.55      8.81 o
  -1  19  10       13.86       22.67      8.00 o
  -4  20  10        0.02        1.18      8.80 o
  -3  20  10        0.94        5.33     13.62 o
 -13   1  11        0.35      -10.96     10.96 o
 -12   1  11        9.49        3.35      7.32 o
 -11   1  11       12.33       11.73     15.99 o
 -10   1  11        7.70       11.63      3.91 o
  -9   1  11        0.11       -2.43      2.43 o
  -8   1  11        0.01       -2.62      2.62 o
  -7   1  11        0.42       -2.72      2.72 o
  -6   1  11        6.22       -1.86      2.77 o
  -5   1  11       87.02       95.35      5.25 o
  -4   1  11       33.03       44.78      6.06 o
  -3   1  11      156.53      157.95      8.37 o
  -2   1  11       10.32        4.69      4.97 o
  -1   1  11       10.60       10.09      5.08 o
   0   1  11        4.85       -4.77      4.77 o
   1   1  11        0.41        6.69      8.58 o
   2   1  11       89.42      124.81      7.93 o
   3   1  11        0.91        2.08      6.50 o
   4   1  11        0.26       -1.97      5.41 o
   5   1  11        0.47       -5.29      5.52 o
 -13   2  11       14.83       12.36      7.50 o
 -12   2  11        2.68        0.89      7.12 o
 -11   2  11        1.11       -2.15     12.44 o
 -10   2  11        2.04        1.06      3.25 o
  -9   2  11        2.26       -1.78      2.63 o
  -8   2  11        2.81       -1.73      2.76 o
  -7   2  11       19.44       11.45      3.09 o
  -6   2  11       37.85       34.01      3.47 o
  -5   2  11       20.67       14.55      3.81 o
  -4   2  11       93.80       79.97      7.78 o
  -3   2  11        0.85       -1.01      4.91 o
  -2   2  11       50.68       39.48      5.78 o
  -1   2  11       30.68       18.09      5.38 o
   0   2  11        1.63       -0.65      4.99 o
   1   2  11        8.17        3.62      6.08 o
   2   2  11        1.05       11.33      6.18 o
   3   2  11       17.83       17.01      5.95 o
   4   2  11       12.02       16.51      5.96 o
   5   2  11        3.50       -5.77      5.77 o
 -13   3  11        8.86        1.78      7.25 o
 -12   3  11       27.65       45.53      8.77 o
 -11   3  11        0.50        5.03      7.12 o
 -10   3  11        4.03        1.11      2.84 o
  -9   3  11        0.35       -2.49      2.49 o
  -8   3  11        2.14       -2.78      2.78 o
  -7   3  11        6.71        0.26      2.98 o
  -6   3  11        4.06        2.20      2.95 o
  -5   3  11        0.82       -3.49      3.49 o
  -4   3  11        3.27        6.49      5.08 o
  -3   3  11      143.34      128.80     13.76 o
  -2   3  11        0.04       -0.71      4.65 o
  -1   3  11       36.45       21.41      5.70 o
   0   3  11       37.77       31.98      5.76 o
   1   3  11        0.03       -0.79      6.01 o
   2   3  11        0.00        3.02      5.99 o
   3   3  11       23.34       25.82      6.01 o
   4   3  11       55.58       75.10      7.14 o
   5   3  11        0.68       -4.99      5.62 o
 -13   4  11        1.33       -6.70      6.70 o
 -12   4  11        4.44       -7.32      7.32 o
 -11   4  11        4.54        7.40      7.12 o
 -10   4  11        2.12       -3.16      3.93 o
  -9   4  11        2.77       -3.10      3.10 o
  -8   4  11       24.94       17.70      3.18 o
  -7   4  11        8.55        2.40      3.22 o
  -6   4  11       28.57       21.01      3.24 o
  -5   4  11        1.12       -1.95      3.44 o
  -4   4  11       86.39       70.65      6.76 o
  -3   4  11        2.38       -4.58      4.58 o
  -2   4  11       22.52       29.53      5.53 o
  -1   4  11        0.01       -4.30      5.81 o
   0   4  11        4.52        7.44      5.38 o
   1   4  11       48.17       65.32      7.58 o
   2   4  11        0.01       -5.75      5.75 o
   3   4  11        4.24        5.71      5.41 o
   4   4  11        5.02        4.47      7.10 o
   5   4  11       12.62       13.07      6.18 o
 -13   5  11       42.79       58.34      8.17 o
 -12   5  11        6.24        4.77      7.50 o
 -11   5  11       70.08       70.56      9.19 o
 -10   5  11       58.69       62.49      4.10 o
  -9   5  11       32.72       31.54      4.28 o
  -8   5  11        0.00       -0.63      3.13 o
  -7   5  11        0.17       -2.96      2.96 o
  -6   5  11        3.59        0.59      2.87 o
  -5   5  11        0.18       -1.99      3.36 o
  -4   5  11        6.98        5.02      5.08 o
  -3   5  11       20.97       17.32      5.60 o
  -2   5  11      203.63      228.99     10.28 o
  -1   5  11       27.14       22.74      6.03 o
   0   5  11        7.44        4.69      5.54 o
   1   5  11       26.36       22.74      6.40 o
   2   5  11        7.21        0.36      5.84 o
   3   5  11        6.49       -1.04      5.20 o
   4   5  11        1.53        6.46      5.66 o
   5   5  11        1.34       -0.25      7.39 o
 -13   6  11        0.41       -3.81     11.25 o
 -12   6  11        0.10        9.73      7.92 o
 -11   6  11        0.06       -0.29      9.48 o
 -10   6  11        6.85       15.96      3.53 o
  -9   6  11        0.54       -2.77      2.77 o
  -8   6  11      101.05       95.92      4.57 o
  -7   6  11      133.71      152.85      5.87 o
  -6   6  11       92.86       98.03      4.57 o
  -5   6  11       52.84       43.42      4.99 o
  -4   6  11       39.41       33.94      6.01 o
  -3   6  11       13.02       10.48      5.10 o
  -2   6  11       36.31       30.76      6.34 o
  -1   6  11        7.95       13.64      8.38 o
   0   6  11        0.15       -4.23      4.23 o
   1   6  11       34.63       28.94      6.53 o
   2   6  11       11.53       20.12      9.00 o
   3   6  11        7.17        6.04      6.82 o
   4   6  11       14.42       23.00      7.62 o
   5   6  11        1.21        4.32      8.84 o
 -12   7  11       60.49       68.13     11.85 o
 -11   7  11        5.33        4.85      6.90 o
 -10   7  11      110.94      120.09      5.68 o
  -9   7  11       73.20       73.71      4.00 o
  -8   7  11       12.72       12.61      3.26 o
  -7   7  11       60.96       66.10      4.36 o
  -6   7  11      121.27      141.87      5.72 o
  -5   7  11       21.22       19.01      4.50 o
  -4   7  11       97.81       89.79      7.45 o
  -3   7  11       43.37       45.40      6.01 o
  -2   7  11      125.92      109.37      8.08 o
  -1   7  11      289.65      305.62     11.91 o
   0   7  11        0.33       -4.60      5.30 o
   1   7  11       13.62       10.88      8.58 o
   2   7  11        0.03       -7.67      7.67 o
   3   7  11       11.42        5.91      6.95 o
   4   7  11        9.00       10.18      7.26 o
 -12   8  11       23.11       39.64      8.77 o
 -11   8  11       48.00       54.21      9.19 o
 -10   8  11        3.41        5.81      4.41 o
  -9   8  11       13.68       15.26      3.20 o
  -8   8  11       50.14       44.57      3.87 o
  -7   8  11      129.35      120.08      5.24 o
  -6   8  11       40.44       48.33      4.50 o
  -5   8  11       11.20        7.16      4.33 o
  -4   8  11       65.71       78.12      7.08 o
  -3   8  11       37.19       59.29      6.72 o
  -2   8  11        3.75        1.80      5.56 o
  -1   8  11      195.20      234.66     10.95 o
   0   8  11       74.70       84.91      8.84 o
   1   8  11        2.04        9.03      8.88 o
   2   8  11        0.01       -6.44      8.16 o
   3   8  11        0.01       -4.28      6.68 o
   4   8  11       10.27       11.06      9.45 o
 -12   9  11       23.84       28.97      9.48 o
 -11   9  11       10.25       14.35      8.16 o
 -10   9  11       65.09       57.80      4.59 o
  -9   9  11       68.33       70.40      4.67 o
  -8   9  11       80.84       76.18      4.63 o
  -7   9  11       11.66        5.04      3.43 o
  -6   9  11      140.94      136.19      5.87 o
  -5   9  11       70.22       96.19      6.31 o
  -4   9  11       11.25        0.29      5.18 o
  -3   9  11        0.02        2.23      5.73 o
  -2   9  11       62.27       66.32      7.06 o
  -1   9  11       30.15       27.93      6.26 o
   0   9  11       30.35       35.19      7.29 o
   1   9  11       31.66       26.89      9.61 o
   2   9  11       20.95       10.10     11.85 o
   3   9  11       19.53       23.02      7.73 o
   4   9  11       31.90       41.64      8.43 o
 -12  10  11        6.05        7.86      7.83 o
 -11  10  11       48.70       55.00      9.36 o
 -10  10  11       47.91       50.75      4.54 o
  -9  10  11       11.39       10.79      4.41 o
  -8  10  11       50.04       54.41      4.22 o
  -7  10  11       61.16       67.05      5.85 o
  -6  10  11       41.86       56.37      4.72 o
  -5  10  11        5.35       13.37      4.87 o
  -4  10  11       61.94       56.57      6.75 o
  -3  10  11       82.77       89.44      7.81 o
  -2  10  11        7.95        8.01      6.01 o
  -1  10  11       18.63       11.02      5.75 o
   0  10  11       33.91       16.70      8.82 o
   1  10  11       18.72       -4.04      8.16 o
   2  10  11        1.37        0.79      8.94 o
   3  10  11       34.96       55.80      8.88 o
 -11  11  11        3.33       -1.42      7.67 o
 -10  11  11       26.92       29.42      6.19 o
  -9  11  11       59.07       68.39      4.15 o
  -8  11  11        2.68        6.37      3.39 o
  -7  11  11        1.24        0.57      3.29 o
  -6  11  11      102.96      109.09      6.87 o
  -5  11  11       92.19      121.78      9.06 o
  -4  11  11       12.86       11.84      5.88 o
  -3  11  11      107.65      150.25      9.25 o
  -2  11  11       33.58       44.52      9.15 o
  -1  11  11       37.34       34.74      6.40 o
   0  11  11        7.12        3.98      9.48 o
   1  11  11        4.62        9.18     15.70 o
   2  11  11       65.47       75.31     11.89 o
   3  11  11        6.21       18.03      7.91 o
 -11  12  11        7.05       -8.56     10.07 o
 -10  12  11       63.81       80.75      7.07 o
  -9  12  11        8.63       12.57      3.17 o
  -8  12  11       41.24       43.41      4.07 o
  -7  12  11       30.02       30.55      3.97 o
  -6  12  11        4.76       -4.04      5.21 o
  -5  12  11       10.25       11.64      6.21 o
  -4  12  11       25.40       29.58      6.50 o
  -3  12  11        2.15        0.98      5.78 o
  -2  12  11       12.92       14.30      6.08 o
  -1  12  11       14.85        8.87      5.66 o
   0  12  11       43.94       40.21     10.10 o
   1  12  11      104.36      128.28     13.99 o
   2  12  11       20.99       23.40     10.05 o
   3  12  11       22.74       31.58      8.66 o
 -10  13  11       11.94        8.28      3.82 o
  -9  13  11       16.66       33.18      3.66 o
  -8  13  11        8.92       13.36      3.70 o
  -7  13  11        5.47        3.27      4.04 o
  -6  13  11        8.59       10.02      5.82 o
  -5  13  11       34.82       39.30      7.81 o
  -4  13  11       12.90       23.59      8.38 o
  -3  13  11        3.70        1.77      5.87 o
  -2  13  11        7.84       -2.98      5.90 o
  -1  13  11       18.66        7.47      7.27 o
   0  13  11        8.14        0.70      9.42 o
   1  13  11       21.33       29.86     11.29 o
   2  13  11       11.26       33.99     11.05 o
 -10  14  11        0.30       -7.70     11.85 o
  -9  14  11        0.54        3.49      3.79 o
  -8  14  11       25.06       29.32      3.97 o
  -7  14  11       50.45       61.17      5.21 o
  -6  14  11       12.52       28.61      6.71 o
  -5  14  11        0.02       -6.57      6.57 o
  -4  14  11       44.45       50.86      7.37 o
  -3  14  11       29.69       33.32      7.17 o
  -2  14  11        0.06        6.91      6.13 o
  -1  14  11       15.75       15.23      7.89 o
   0  14  11        2.10       -8.58      8.58 o
   1  14  11        0.38       -8.40      8.40 o
  -9  15  11        9.59       13.72      4.66 o
  -8  15  11        3.05        5.02      3.61 o
  -7  15  11        4.51        0.23      4.04 o
  -6  15  11       14.67       18.45      6.72 o
  -5  15  11        0.22        2.63      6.69 o
  -4  15  11        4.43        6.87      6.45 o
  -3  15  11        3.21        9.15      6.42 o
  -2  15  11       11.18        8.18      6.42 o
  -1  15  11       13.49       26.23     10.15 o
   0  15  11        3.96       -2.21      9.61 o
   1  15  11        1.37       -9.52      9.52 o
  -8  16  11       17.76       16.15      3.92 o
  -7  16  11        4.62        8.78      4.22 o
  -6  16  11       25.39       30.27      7.21 o
  -5  16  11       12.39       11.92      9.77 o
  -4  16  11        0.52       -6.68      6.68 o
  -3  16  11       46.70       67.92      8.21 o
  -2  16  11       11.15       14.47      6.87 o
  -1  16  11       12.31       26.23      8.26 o
  -6  17  11       16.22       20.72      6.92 o
  -5  17  11        9.63        4.30      9.36 o
  -4  17  11        0.18       -3.32      6.92 o
  -3  17  11        7.41        8.20      6.86 o
  -2  17  11        7.15        0.13      7.97 o
 -12   0  12       69.19      101.88     15.40 o
 -11   0  12      112.25      138.01     16.58 o
 -10   0  12        6.43       16.73      5.13 o
  -9   0  12       17.66       13.71      4.59 o
  -8   0  12        0.12       -4.50      4.50 o
  -7   0  12        4.02        2.52      4.55 o
  -6   0  12       14.69       15.12      5.63 o
  -5   0  12      144.57      178.77     13.15 o
  -4   0  12      366.96      386.73     31.69 o
  -3   0  12       77.38       83.63     10.87 o
  -2   0  12       23.05       26.09      8.77 o
  -1   0  12      138.60      174.03     13.38 o
   0   0  12      106.10      116.09     18.36 o
   1   0  12        0.35       11.25     13.62 o
   2   0  12       36.02       42.32      9.42 o
   3   0  12       34.92       34.73      9.10 o
 -12   1  12        8.33        9.83      8.16 o
 -11   1  12        9.51       14.93      8.88 o
 -10   1  12       50.46       51.20      3.32 o
  -9   1  12        9.61        3.70      3.04 o
  -8   1  12        1.51       -2.79      3.16 o
  -7   1  12       16.40       16.50      3.65 o
  -6   1  12       48.53       55.01      4.92 o
  -5   1  12       37.24       46.29      6.74 o
  -4   1  12        5.61        5.18      5.78 o
  -3   1  12       92.96      102.12      8.48 o
  -2   1  12       59.24       79.67      7.92 o
  -1   1  12       13.64       22.05      6.31 o
   0   1  12       36.99       48.33     15.10 o
   1   1  12       50.97       52.13      7.62 o
   2   1  12       20.17       15.53      6.03 o
   3   1  12        0.55       -5.56      5.56 o
 -12   2  12        9.31        7.70      7.96 o
 -11   2  12       74.50      101.14     14.81 o
 -10   2  12       16.96       13.52      2.83 o
  -9   2  12        0.65       -2.90      2.90 o
  -8   2  12       82.59       89.19      4.78 o
  -7   2  12       17.45       17.50      3.70 o
  -6   2  12        8.54        0.34      3.76 o
  -5   2  12       50.06       38.40      6.70 o
  -4   2  12       62.21       71.88      7.61 o
  -3   2  12       78.24       96.92      8.38 o
  -2   2  12        1.59        6.89      5.80 o
  -1   2  12        7.35       14.14      5.93 o
   0   2  12       14.12       17.77      9.63 o
   1   2  12       17.72       15.35      6.96 o
   2   2  12       72.64       73.89      8.81 o
   3   2  12       85.01      107.10      8.89 o
 -12   3  12        1.87        4.33      7.92 o
 -11   3  12        9.39       14.25      7.74 o
 -10   3  12       22.53       26.50      3.01 o
  -9   3  12       57.59       55.85      4.02 o
  -8   3  12       24.35       21.39      3.67 o
  -7   3  12        0.00       -3.19      3.19 o
  -6   3  12       17.11       16.46      4.32 o
  -5   3  12        9.69       12.50      5.78 o
  -4   3  12        0.01       -5.51      5.51 o
  -3   3  12       58.00       69.82      7.62 o
  -2   3  12      110.46      114.46      8.48 o
  -1   3  12        0.98       -0.23      5.72 o
   0   3  12       53.99       64.09     10.87 o
   1   3  12       45.22       54.83     10.41 o
   2   3  12       46.98       70.17      7.34 o
   3   3  12        0.00        5.67      5.96 o
 -12   4  12        0.13       -7.50      7.50 o
 -11   4  12        7.25        1.02      7.74 o
 -10   4  12       58.00       57.95      3.48 o
  -9   4  12       38.84       36.77      3.94 o
  -8   4  12       65.79       62.77      4.38 o
  -7   4  12       21.60       18.10      3.67 o
  -6   4  12       24.50       22.18      4.62 o
  -5   4  12        0.54        6.18      5.65 o
  -4   4  12        0.12       -6.13      7.35 o
  -3   4  12        4.32       -0.65      5.98 o
  -2   4  12        0.45       -5.17      5.67 o
  -1   4  12       23.97       16.94      9.66 o
   0   4  12       28.30       35.19      6.96 o
   1   4  12        7.75        6.25      6.36 o
   2   4  12       21.02       20.58      6.25 o
   3   4  12       55.82       61.18      8.88 o
 -12   5  12        0.01       -1.51      7.50 o
 -11   5  12        1.13       -6.57      7.25 o
 -10   5  12       10.77        9.54      2.69 o
  -9   5  12       64.84       79.26      4.77 o
  -8   5  12       52.86       66.72      4.37 o
  -7   5  12       11.25        8.39      3.48 o
  -6   5  12       15.68       10.71      4.38 o
  -5   5  12       20.35       13.61      5.82 o
  -4   5  12        3.69        0.02      5.52 o
  -3   5  12        4.79       -5.38      5.38 o
  -2   5  12        3.81       -5.55      5.55 o
  -1   5  12        2.45       -5.38      5.38 o
   0   5  12        3.26        0.44      5.74 o
   1   5  12       24.43       28.43     10.05 o
   2   5  12       19.88       21.04      7.85 o
   3   5  12        0.08       -2.28      7.40 o
 -11   6  12        3.09        2.70      7.50 o
 -10   6  12       14.40        8.32      2.74 o
  -9   6  12        9.74        6.24      3.28 o
  -8   6  12        2.15        0.01      3.21 o
  -7   6  12       36.73       45.96      4.29 o
  -6   6  12       11.65       18.36      5.10 o
  -5   6  12        2.11       -2.16      5.52 o
  -4   6  12        8.96        6.08      5.91 o
  -3   6  12        0.06       -5.22      5.22 o
  -2   6  12        0.83       -1.69      5.54 o
  -1   6  12        0.94       -0.87      5.80 o
   0   6  12        0.19        2.85      8.77 o
   1   6  12        2.77       -3.85      8.80 o
   2   6  12       10.89        9.49      7.72 o
 -11   7  12       10.66       20.34      8.16 o
 -10   7  12        0.04       -2.43      2.43 o
  -9   7  12        6.75        3.84      3.11 o
  -8   7  12        0.91       -3.31      3.31 o
  -7   7  12        1.04        3.24      3.89 o
  -6   7  12       30.30       58.04      7.30 o
  -5   7  12        0.03       -5.63      5.63 o
  -4   7  12       18.64       16.58      6.12 o
  -3   7  12       20.66       13.32      6.32 o
  -2   7  12        3.33       -5.81      5.81 o
  -1   7  12       34.21       32.86      6.63 o
   0   7  12        8.46        3.26      9.21 o
   1   7  12        2.36       -5.05      9.36 o
   2   7  12       18.10       33.31     10.45 o
 -11   8  12       21.13       24.56     13.03 o
 -10   8  12        0.12       -2.48      2.48 o
  -9   8  12        9.35        3.70      3.21 o
  -8   8  12        3.36       -3.21      3.21 o
  -7   8  12        1.92       -3.88      3.88 o
  -6   8  12       55.98       64.86      7.67 o
  -5   8  12        1.49        3.77      6.03 o
  -4   8  12        0.89       -2.87      5.81 o
  -3   8  12        7.17        3.95      5.72 o
  -2   8  12        0.01       -5.46      5.46 o
  -1   8  12        4.45       -2.54      6.72 o
   0   8  12       31.75       55.95     11.29 o
   1   8  12        0.07        6.70      9.84 o
   2   8  12        0.49       -1.99      9.42 o
 -10   9  12        1.15       -2.80      2.80 o
  -9   9  12        0.04       -3.08      3.08 o
  -8   9  12        3.92       -2.25      3.34 o
  -7   9  12        3.14        2.56      4.02 o
  -6   9  12       17.44       12.71      6.08 o
  -5   9  12       54.26       69.06      7.90 o
  -4   9  12        0.82       -0.43      5.54 o
  -3   9  12       13.07       16.13      6.41 o
  -2   9  12        0.48       -4.21      5.76 o
  -1   9  12        0.70        3.64      6.92 o
   0   9  12        3.99        5.33      9.42 o
   1   9  12        0.38       -8.22      9.48 o
 -10  10  12        0.08       -1.31      2.91 o
  -9  10  12       17.41       11.48      3.44 o
  -8  10  12        0.73        1.60      3.56 o
  -7  10  12        0.76       -3.92      3.92 o
  -6  10  12        0.03       -5.60      5.60 o
  -5  10  12        9.09       14.43      7.34 o
  -4  10  12       30.44       25.74      6.87 o
  -3  10  12        4.13       -2.52      5.77 o
  -2  10  12        1.94       -5.65      5.65 o
  -1  10  12        0.82       -6.80      6.80 o
   0  10  12        7.89       -0.49      9.39 o
   1  10  12       10.94       -3.89     15.99 o
  -9  11  12        0.65        0.01      3.20 o
  -8  11  12        0.15       -3.29      3.29 o
  -7  11  12        0.35       -4.38      4.38 o
  -6  11  12        4.48        5.36      8.65 o
  -5  11  12        0.19        2.68      7.26 o
  -4  11  12        2.04       -1.91      6.40 o
  -3  11  12        5.95       -4.38      6.06 o
  -2  11  12        7.96        5.60      6.05 o
  -1  11  12        2.99       -6.67     15.40 o
   0  11  12        1.88       -9.61      9.61 o
  -9  12  12        3.53        6.81      9.18 o
  -8  12  12        6.59        4.11      3.63 o
  -7  12  12       13.24        9.48      4.43 o
  -6  12  12        0.03       -5.60      5.60 o
  -5  12  12        1.14       -0.61      7.39 o
  -4  12  12        2.42       -5.81      5.81 o
  -3  12  12       21.29       21.48      6.96 o
  -2  12  12        0.88        0.63      6.22 o
  -1  12  12        4.66       -6.35      9.84 o
   0  12  12        2.70        1.22     10.25 o
  -8  13  12        7.81        7.03      5.07 o
  -7  13  12       27.48       23.46      4.78 o
  -6  13  12        0.83       -4.91      8.77 o
  -5  13  12       11.84        3.51      7.13 o
  -4  13  12       11.29       12.87      6.32 o
  -3  13  12       12.44       -0.18      6.39 o
  -2  13  12        1.18       10.59      8.31 o
  -1  13  12        0.02       -3.63      9.61 o
  -6  14  12        2.10        0.05      8.09 o
  -5  14  12        2.83        0.23      8.40 o
  -4  14  12        2.27       -3.62      7.26 o
  -3  14  12       17.10       18.71      7.19 o
 -10   1  13        0.24        2.65      2.86 o
  -9   1  13        0.28       -3.06      3.08 o
  -8   1  13        0.42       -3.04      3.47 o
  -7   1  13        0.00       -6.24      6.24 o
  -6   1  13        3.93       -6.72      7.67 o
  -5   1  13        0.00       -5.63      5.63 o
  -4   1  13        0.41        0.16      6.00 o
  -3   1  13        0.75       16.42      6.31 o
  -2   1  13        8.02        4.39      6.30 o
  -1   1  13        2.85       -9.19      9.19 o
   0   1  13        0.52       -4.33      9.61 o
 -10   2  13       14.20       17.67      3.21 o
  -9   2  13        7.47        8.21      3.47 o
  -8   2  13        0.67       -3.45      3.45 o
  -7   2  13        0.63       -0.99      4.50 o
  -6   2  13        4.37       -6.81      9.18 o
  -5   2  13        2.85        0.32      5.99 o
  -4   2  13        7.85       15.45      6.42 o
  -3   2  13       38.85       41.14      7.23 o
  -2   2  13        2.26        7.84      6.33 o
  -1   2  13       17.71       20.67     10.87 o
   0   2  13        4.07       -2.83      6.75 o
 -10   3  13        4.34        1.39      3.40 o
  -9   3  13        0.22       -3.12      3.12 o
  -8   3  13        0.31       -3.41      3.41 o
  -7   3  13        2.07       -0.50      4.77 o
  -6   3  13       81.79       72.05     10.89 o
  -5   3  13       68.83       87.25      8.40 o
  -4   3  13        8.21       18.80      6.19 o
  -3   3  13       13.53       10.75      6.46 o
  -2   3  13        0.68        2.25      6.03 o
  -1   3  13        0.87        7.91     16.88 o
   0   3  13        2.00        7.61      7.11 o
 -10   4  13        0.28        4.74      7.96 o
  -9   4  13       11.63        9.92      3.89 o
  -8   4  13        0.33       -2.87      3.57 o
  -7   4  13        0.06       -3.38      4.64 o
  -6   4  13        6.69        5.13      8.77 o
  -5   4  13       19.24       33.34      7.02 o
  -4   4  13       19.00       22.96      6.74 o
  -3   4  13        0.45       -0.07      5.96 o
  -2   4  13        0.01        9.67      6.75 o
  -1   4  13       57.22       65.77     12.56 o
   0   4  13       19.54        7.76      9.84 o
  -9   5  13        0.44       -1.94      3.32 o
  -8   5  13        0.04        0.90      3.57 o
  -7   5  13        0.06       -4.65      4.65 o
  -6   5  13       53.32       38.26     12.14 o
  -5   5  13       47.70       67.82      7.80 o
  -4   5  13       11.72       -0.36      6.04 o
  -3   5  13       31.90       39.81      7.28 o
  -2   5  13       11.79       24.84      6.77 o
  -1   5  13        0.02       -3.26     10.05 o
   0   5  13       14.21       18.88     10.67 o
  -9   6  13        2.45       -0.71      3.36 o
  -8   6  13       14.16       15.02      3.91 o
  -7   6  13        3.26       -4.72      4.72 o
  -6   6  13        1.37       -3.54      8.16 o
  -5   6  13       15.93       11.92      9.89 o
  -4   6  13       16.38       13.40      6.85 o
  -3   6  13        1.38       13.47      6.84 o
  -2   6  13       23.55       18.25      6.96 o
  -1   6  13        4.82        0.58     10.25 o
  -9   7  13        0.55       -1.97      8.16 o
  -8   7  13       11.64        8.55      3.79 o
  -7   7  13       26.36       36.86      7.90 o
  -6   7  13       28.21       19.60      9.42 o
  -5   7  13        1.00        0.77      6.93 o
  -4   7  13       10.59       20.50      6.43 o
  -3   7  13       61.77       62.16      7.92 o
  -2   7  13        3.52       -0.65      7.72 o
  -1   7  13        2.02       -9.84      9.84 o
  -8   8  13        6.72       -0.10      3.65 o
  -7   8  13        0.00       -2.78      5.09 o
  -6   8  13       25.39       24.36      9.61 o
  -5   8  13        8.61       -1.13      7.26 o
  -4   8  13       26.33       28.62      7.30 o
  -3   8  13        0.42       -6.41      6.41 o
  -2   8  13       34.85       29.56     10.35 o
  -7   9  13       67.99       74.35      8.10 o
  -6   9  13       16.59        7.14      8.52 o
  -5   9  13        2.94        1.46      8.31 o
  -4   9  13       17.75        4.99      6.54 o
  -3   9  13       31.67       26.26      7.46 o
  -2   9  13       12.30        4.15      7.54 o
  -6  10  13       25.12       20.15     20.43 o
  -5  10  13        8.10       -4.78      7.97 o
  -4  10  13        4.99        3.93      6.76 o
 
